# Supplementary material for: Exploring the fate of mRNA in aging seeds: protection, destruction, or slow decay?
Source: J Exp Bot. 2018 Jun 12;69(18):4309–21. doi: 10.1093/jxb/ery215 (PMC6093385; doi:10.1093/jxb/ery215)
Supplement: ery215_suppl_Supplementary_Data_Sets [file ery215_suppl_supplementary_data_sets.xlsx]

## Sheet: Data S1
transcript ID	Length (bp)	1994-A aligned bases	1994-B aligned bases	1994-D aligned bases	1994-E aligned bases	1994-F aligned bases	2015-A aligned bases	2015-B aligned bases	2015-C aligned bases	2015-D aligned bases	2015-E aligned bases	Figure 5 Region	annotation
ERCC-00002	1061	1061	1061	1061	1061	1061	1061	1061	1061	1061	1061	A
ERCC-00003	1023	1022	1023	1016	1023	1019	1023	1022	1023	1016	1022	A
ERCC-00004	523	523	523	523	523	523	523	523	523	523	523	A
ERCC-00009	984	984	984	984	981	977	984	983	984	975	978	A
ERCC-00013	808	0	770	0	0	0	792	0	0	0	0
ERCC-00014	1957	0	1942	0	0	0	0	359	164	1104	0
ERCC-00019	644	634	634	635	632	636	631	634	643	635	630
ERCC-00022	751	745	746	746	749	737	751	742	743	745	739	A
ERCC-00024	536	0	522	0	522	0	0	0	0	0	0
ERCC-00025	1994	1978	1983	1979	1984	1980	1984	1982	1982	1976	1983
ERCC-00028	1130	0	0	0	0	0	1109	0	1107	0	0
ERCC-00031	1138	0	1117	0	0	0	0	0	0	0	0
ERCC-00033	2022	0	0	0	0	0	0	178	0	0	0
ERCC-00034	1019	1001	1013	0	1003	990	987	0	992	1005	0
ERCC-00035	1130	1117	1118	1120	1130	1119	1120	1119	1117	1114	1123
ERCC-00039	740	721	718	0	719	0	0	0	0	0	420
ERCC-00040	744	0	729	725	727	0	715	0	0	0	0
ERCC-00041	1122	0	0	0	0	0	0	0	1092	0	0
ERCC-00042	1023	1023	1022	1014	1012	1016	1019	1018	1014	1012	1023	A
ERCC-00043	1023	1023	1023	1022	1017	1017	1020	1018	1019	1013	1023	A
ERCC-00044	1156	1149	1149	1144	1145	911	1145	1145	1149	1153	1153
ERCC-00046	522	522	522	522	522	522	522	522	522	522	522	A
ERCC-00051	274	259	269	236	274	255	258	257	260	0	259
ERCC-00053	1023	1010	1013	1008	1010	1002	1013	1008	1012	988	1007
ERCC-00054	274	0	0	257	255	257	0	0	256	0	0
ERCC-00058	1136	0	0	1119	0	0	462	0	0	0	1116
ERCC-00059	525	524	509	509	513	513	512	509	495	507	0
ERCC-00060	523	514	512	514	512	514	512	517	514	509	510	A
ERCC-00062	1023	1009	1022	1022	1013	1009	1017	1021	1018	1014	1010
ERCC-00067	644	0	621	0	628	0	615	0	0	0	598
ERCC-00069	1137	0	0	0	0	0	0	0	0	0	1115
ERCC-00071	642	640	637	638	631	639	642	632	640	629	642
ERCC-00073	603	0	591	593	0	0	592	586	0	0	587
ERCC-00074	522	522	522	522	522	522	522	522	522	522	520	A
ERCC-00076	642	632	640	635	632	637	642	642	638	630	631	A
ERCC-00077	273	0	234	258	0	0	250	0	161	0	0
ERCC-00078	993	991	982	982	981	988	977	982	984	984	977
ERCC-00079	644	631	635	633	637	628	636	633	635	635	632
ERCC-00084	994	983	984	954	990	0	986	985	985	994	983
ERCC-00085	844	0	828	0	0	0	828	0	254	0	0
ERCC-00092	1124	1117	1114	1119	1123	1123	1117	1121	1114	1114	1114	A
ERCC-00095	521	515	516	511	517	519	521	519	519	511	511	A
ERCC-00096	1107	1107	1107	1107	1107	1107	1107	1107	1107	1106	1106	A
ERCC-00097	523	500	480	0	0	0	0	503	501	0	0
ERCC-00099	1350	1344	1338	0	1331	1328	1341	1337	1338	0	1335
ERCC-00108	1022	1022	1015	1022	1021	1021	1021	1016	1017	1014	1016	A
ERCC-00109	536	0	0	0	0	0	0	520	0	0	0
ERCC-00111	994	983	990	992	985	985	988	994	994	992	990	A
ERCC-00112	1136	1133	1133	1124	1126	1128	1134	1122	1130	1121	1128
ERCC-00113	840	840	840	840	840	840	840	840	840	835	836	A
ERCC-00116	1991	1982	1982	1991	1980	1977	1986	918	1985	1987	1978
ERCC-00120	536	0	0	0	0	0	516	0	516	0	0
ERCC-00123	1022	0	999	0	0	0	0	0	0	0	0
ERCC-00126	1118	0	0	0	1107	1109	1104	0	0	0	930
ERCC-00130	1059	1059	1059	1059	1059	1059	1059	1059	1059	1058	1059	A
ERCC-00131	771	765	763	763	760	756	762	764	762	755	761	A
ERCC-00136	1033	1033	1033	1026	1030	1027	1033	1032	1033	1029	1031	A
ERCC-00137	537	0	0	0	521	0	517	0	0	0	0
ERCC-00142	493	0	0	0	0	0	0	472	0	0	0
ERCC-00143	784	0	772	770	768	0	764	737	772	0	0
ERCC-00144	538	535	531	527	524	522	523	521	525	518	516
ERCC-00145	1042	1040	1040	1031	1042	1042	1036	1036	1042	1042	1037	A
ERCC-00147	1023	0	0	0	0	0	0	0	0	838	988
ERCC-00148	494	478	488	478	483	478	479	481	482	479	481
ERCC-00150	743	0	725	723	729	0	0	0	730	0	0
ERCC-00154	537	0	523	0	0	495	520	0	523	0	0
ERCC-00157	1019	1015	1015	995	1006	1004	1004	1001	1002	0	0
ERCC-00160	743	718	722	723	728	0	730	724	726	728	0
ERCC-00162	523	521	522	523	517	514	515	516	519	513	515	A
ERCC-00163	543	527	531	526	536	529	531	535	531	527	528
ERCC-00164	1022	0	989	0	0	0	63	0	0	0	0
ERCC-00165	872	862	862	862	859	861	862	861	870	871	863
ERCC-00168	1024	0	1002	0	0	0	0	0	0	0	101
ERCC-00170	1023	0	1011	987	1007	0	1007	1019	1007	0	0
ERCC-00171	505	505	505	505	505	505	505	505	505	505	505	A
Glyma.01G000100	718	313	467	315	387	313	347	0	387	380	324		magnesium ion binding;thiamin pyrophosphate binding;hydro-lyases;catalytics;2-succinyl-5-enolpyruvyl-6-hydroxy-3-cyclohexene-1-carboxylic-acid synthases
Glyma.01G000200	1046	518	41	0	425	236	505	0	219	417	305
Glyma.01G000300	387	0	0	0	0	294	0	0	0	0	311
Glyma.01G000400	2459	0	880	0	2416	1904	2154	2427	2394	1807	2255		FAR1-related sequence 9
Glyma.01G000500	357	0	0	0	0	0	0	0	0	0	237
Glyma.01G000600	3094	0	279	0	584	0	1407	0	0	624	0		FAR1-related sequence 5
Glyma.01G000800	672	0	0	0	0	0	0	43	0	0	0
Glyma.01G000900	2602	81	848	590	392	282	115	0	761	0	1552
Glyma.01G001000	1035	942	949	886	949	858	868	938	960	861	930		chaperone binding;ATPase activators
Glyma.01G001100	2020	0	1407	1354	1402	0	629	0	1493	301	1437		CemA-like proton extrusion protein-related
Glyma.01G001200	2852	0	0	213	0	0	0	0	2396	1040	0		ARM repeat superfamily protein
Glyma.01G001300	2981	2094	273	0	2656	0	886	0	0	0	2520		cycloartenol synthase 1
Glyma.01G001600	3581	869	1098	565	1131	958	2645	915	2417	2683	653		transducin family protein / WD-40 repeat family protein
Glyma.01G001700	1715	1305	1338	1341	1431	1386	1542	1423	1359	1571	1453		3-phosphoinositide-dependent protein kinase-1, putative
Glyma.01G001800	2409	0	0	0	0	0	56	0	0	0	699		Leucine-rich repeat protein kinase family protein
Glyma.01G002100	4096	842	0	1826	748	0	1783	0	691	0	0		Transcriptional factor B3 family protein / auxin-responsive factor AUX/IAA-related
Glyma.01G002200	2032	1234	1433	916	1376	1694	1885	685	1735	1498	1368		methyl-CPG-binding domain protein 02
Glyma.01G002600	1996	0	1068	72	1186	0	0	0	950	195	0		Alkaline-phosphatase-like family protein
Glyma.01G002700	1077	986	977	0	0	0	0	916	990	0	995		atypical CYS HIS rich thioredoxin 2
Glyma.01G003000	1269	0	0	0	95	0	218	0	221	0	228		myb-like transcription factor family protein
Glyma.01G003100	636	636	636	634	636	633	635	636	636	592	629	A'
Glyma.01G003400	1787	0	0	0	434	0	1351	0	0	0	156		Tetratricopeptide repeat (TPR)-like superfamily protein
Glyma.01G003500	777	0	108	226	619	0	0	0	212	0	98		N-MYC downregulated-like 1
Glyma.01G003600	2128	1959	1894	1954	1961	1766	2062	1978	1967	1957	1948
Glyma.01G003700	1357	280	1348	1265	1288	1349	1357	1353	1322	1304	1345
Glyma.01G003800	1581	1376	1385	1377	1370	1395	1399	1386	1397	1388	1381		arginine methyltransferase 11
Glyma.01G004000	789	0	0	588	0	589	613	588	619	644	0		Phospholipase A2 family protein
Glyma.01G004100	3810	0	0	643	883	0	0	2354	151	733	985		Regulator of Vps4 activity in the MVB pathway protein
Glyma.01G004200	1115	1115	1115	1095	1115	1093	1115	1106	1115	1115	1091	A'	S-adenosyl-L-methionine-dependent methyltransferases superfamily protein
Glyma.01G004300	753	686	744	751	744	687	744	742	744	743	740	A	Ribosomal protein L31e family protein
Glyma.01G004400	1689	0	0	0	704	165	1601	0	0	0	0		Tetratricopeptide repeat (TPR)-like superfamily protein
Glyma.01G004500	1668	1475	1304	1178	1473	1490	1363	1352	1425	1397	1118		SNF7 family protein
Glyma.01G004700	1279	0	0	0	0	0	968	441	1022	0	1104		Mnd1 family protein
Glyma.01G005000	2041	1649	1530	1569	2030	1658	1547	1648	1575	1699	1646	A'	CCCH-type zinc finger family protein
Glyma.01G005100	1465	0	0	0	0	0	800	0	0	0	0		myo-inositol oxygenase 2
Glyma.01G005200	3217	0	0	0	1061	0	0	0	1981	0	0		gamma-glutamyl transpeptidase 4
Glyma.01G005300	804	623	601	595	676	698	681	586	711	673	631		SNARE-like superfamily protein
Glyma.01G005400	2099	1151	1102	1085	1371	1619	2052	1057	1723	1796	1770		phosphofructokinase 3
Glyma.01G005500	2210	0	1626	58	737	75	63	0	1938	104	457		NAC domain containing protein 75
Glyma.01G005700	636	0	58	0	0	0	0	0	0	0	85		HAD superfamily, subfamily IIIB acid phosphatase
Glyma.01G006000	1085	769	750	757	870	993	1028	756	762	888	753		oxidative stress 3
Glyma.01G006100	2604	873	1253	830	1795	1706	2191	2215	2282	2163	2269		Arginyl-tRNA synthetase, class Ic
Glyma.01G006200	322	317	297	305	300	300	317	322	308	311	309
Glyma.01G006300	1280	0	0	0	148	0	70	0	0	0	0
Glyma.01G006400	2412	0	2145	2122	162	1859	415	2124	2122	2103	2114		Arginyl-tRNA synthetase, class Ic
Glyma.01G006500	3797	622	1335	1613	0	1600	800	1268	0	2882	1513		nuclear RNA polymerase C2
Glyma.01G006600	4790	0	0	0	1328	0	0	0	631	3439	0		protein kinase family protein / WD-40 repeat family protein
Glyma.01G006700	2714	341	0	0	0	0	0	0	0	0	0		Peptidase M28 family protein
Glyma.01G006800	1562	0	0	0	0	53	0	0	0	0	0		Pectin lyase-like superfamily protein
Glyma.01G006900	1168	1085	1112	1085	1060	1149	1136	1157	1150	1140	1161
Glyma.01G007000	1906	0	0	1138	0	0	0	1670	0	0	0		IQ-domain 26
Glyma.01G007100	1032	0	0	0	155	0	0	0	0	0	0		MATE efflux family protein
Glyma.01G007200	2212	1954	1943	1907	2070	2208	2146	2070	2209	2070	2091	B	hexokinase 2
Glyma.01G007300	2189	791	1206	865	1235	1351	1229	1932	1024	1295	1917		hexokinase 2
Glyma.01G007400	3482	730	88	0	581	0	0	0	633	280	0		Protein kinase family protein with leucine-rich repeat domain
Glyma.01G007700	2517	1730	1785	1633	1130	1121	2447	1581	1221	1442	1746		translocase inner membrane subunit 17-2
Glyma.01G007800	2938	0	0	0	0	0	519	0	0	0	0		chromomethylase 3
Glyma.01G007900	1988	0	0	0	0	0	122	0	0	0	0		Nucleotide-diphospho-sugar transferases superfamily protein
Glyma.01G008000	1346	675	592	573	0	0	1296	0	579	0	525		cytochrome B5-like protein
Glyma.01G008300	792	0	0	726	0	0	0	0	0	0	0		HPT phosphotransmitter 4
Glyma.01G008400	1524	1375	1327	0	1379	1409	1458	593	1391	1459	1465		2-oxoglutarate (2OG) and Fe(II)-dependent oxygenase superfamily protein
Glyma.01G008500	2353	0	0	0	0	0	0	0	44	0	0		NADP-malic enzyme 4
Glyma.01G008600	2440	2239	2160	2026	2330	1068	2193	1453	2207	2207	2191		chromatin protein family
Glyma.01G008700	3104	103	0	105	64	131	0	82	77	67	0		RNA-dependent RNA polymerase family protein
Glyma.01G008800	1015	869	867	866	868	883	901	884	854	853	853		Translation elongation factor EF1B/ribosomal protein S6 family protein
Glyma.01G008900	2749	0	1363	753	2510	1057	1757	297	0	2458	2680		golgin candidate 1
Glyma.01G009000	816	0	0	0	0	134	0	0	132	0	0
Glyma.01G009200	1493	0	618	454	0	299	339	194	475	293	453		Polyketide cyclase/dehydrase and lipid transport superfamily protein
Glyma.01G009300	2627	834	1384	2501	1310	2525	2609	1816	2609	2605	2528		staurosporin and temperature sensitive 3-like A
Glyma.01G009400	3687	602	1080	1599	1702	1648	2643	1625	812	1537	3315		Protein of unknown function (DUF810)
Glyma.01G009600	1476	0	0	0	684	0	1330	0	0	0	0		Homeodomain-like superfamily protein
Glyma.01G009700	2593	0	403	352	366	0	353	0	0	0	0
Glyma.01G009800	922	830	740	752	805	0	819	740	803	802	791		Ribosomal protein L35
Glyma.01G009900	1815	0	1554	0	0	0	0	0	0	991	863		membrane protein, putative
Glyma.01G010000	2105	898	978	1571	1484	1953	1953	1955	1931	1975	1929		AMP-dependent synthetase and ligase family protein
Glyma.01G010100	2851	0	0	0	0	534	0	0	391	0	0		early-responsive to dehydration stress protein (ERD4)
Glyma.01G010300	1236	1235	1209	1221	1236	1220	1198	1211	1215	1235	1211	none	SCAMP family protein
Glyma.01G010400	2098	2017	2008	1999	2016	2090	2012	2019	2005	2012	2007	none	DEA(D/H)-box RNA helicase family protein
Glyma.01G010600	789	656	621	656	666	623	629	679	657	627	621
Glyma.01G010700	3371	160	210	242	187	0	243	0	80	0	388		NB-ARC domain-containing disease resistance protein
Glyma.01G010800	2510	807	1884	2355	2421	2373	2462	2428	2444	2421	2423		protein dimerizations
Glyma.01G010900	1005	931	942	908	943	419	912	948	994	895	955
Glyma.01G011100	1629	1515	1569	1476	679	1522	1511	1529	1534	1522	1543		Proteasome component (PCI) domain protein
Glyma.01G011200	3444	0	1684	862	0	1741	1665	964	0	477	3270		extra-large GTP-binding protein 3
Glyma.01G011300	2638	0	0	650	0	0	0	0	0	252	0		Tetratricopeptide repeat (TPR)-like superfamily protein
Glyma.01G011400	1374	900	896	666	926	917	924	0	930	0	773		E2F/DP family winged-helix DNA-binding domain
Glyma.01G011500	1951	0	0	467	0	0	0	0	0	0	0		Mono-/di-acylglycerol lipase, N-terminal;Lipase, class 3
Glyma.01G011600	1989	0	0	0	226	0	0	45	0	0	0		Mono-/di-acylglycerol lipase, N-terminal;Lipase, class 3
Glyma.01G011800	903	203	0	0	0	0	0	0	0	0	0		Mono-/di-acylglycerol lipase, N-terminal;Lipase, class 3
Glyma.01G012200	1799	0	616	0	0	0	0	0	0	588	0		Mono-/di-acylglycerol lipase, N-terminal;Lipase, class 3
Glyma.01G012300	453	448	453	453	437	332	453	453	453	453	453		Protein of unknown function (DUF59)
Glyma.01G012400	1683	1434	1683	0	1516	1092	1505	1500	1500	1446	1496		Protein of unknown function (DUF760)
Glyma.01G012500	2116	2035	2047	2010	2053	2012	2035	2086	2093	2091	2113		Transcription elongation factor (TFIIS) family protein
Glyma.01G012600	255	0	0	0	0	0	0	0	0	0	48
Glyma.01G012700	1857	591	1458	1238	1812	574	1784	1786	1775	1207	1807		phragmoplast-associated kinesin-related protein, putative
Glyma.01G013600	2035	1202	1826	1393	1707	0	1957	1962	1866	1991	1894		basic region/leucine zipper transcription factor 16
Glyma.01G013800	2388	542	523	837	749	957	791	781	814	0	252		DNAJ heat shock N-terminal domain-containing protein
Glyma.01G014000	3967	1559	36	75	274	75	622	0	0	0	38		cellulose synthase-like D3
Glyma.01G014100	2094	0	0	770	0	0	0	0	0	0	0		alpha/beta-Hydrolases superfamily protein
Glyma.01G014200	2034	2003	327	1145	1703	965	1906	2017	1947	1994	1921		phospholipid/glycerol acyltransferase family protein
Glyma.01G014400	1321	0	1200	296	915	1259	480	700	1230	317	295		NAD(P)-binding Rossmann-fold superfamily protein
Glyma.01G014500	1659	1275	1280	1321	1544	1272	1278	1561	1598	1623	1513
Glyma.01G014700	3444	882	839	829	301	755	0	0	0	0	0		Transcription factor jumonji (jmj) family protein / zinc finger (C5HC2 type) family protein
Glyma.01G014800	1442	0	0	0	253	0	1371	0	351	0	81		Homeodomain-like superfamily protein
Glyma.01G014900	1696	0	935	0	1126	0	0	1291	1298	1370	611		shikimate kinase like 2
Glyma.01G015000	2742	1371	1324	2117	1756	2527	1305	2479	2556	2477	2499		WWE protein-protein interaction domain protein family
Glyma.01G015100	1539	355	709	220	1325	1423	1368	1364	981	1340	1292		Plastid-lipid associated protein PAP / fibrillin family protein
Glyma.01G015200	1434	0	758	526	462	292	1326	542	542	542	527		WWE protein-protein interaction domain protein family
Glyma.01G015300	1160	838	866	917	946	905	1006	176	965	804	890
Glyma.01G015400	902	521	550	553	513	0	545	546	567	0	556
Glyma.01G015500	1291	1059	1176	1096	1069	1076	1142	1050	1110	1078	1080	none	RNA-binding (RRM/RBD/RNP motifs) family protein
Glyma.01G015600	1606	0	0	824	0	0	0	0	0	412	0		Syntaxin/t-SNARE family protein
Glyma.01G015700	2796	616	1022	330	0	200	817	235	292	236	396
Glyma.01G015900	2494	1657	2131	818	2349	1809	2487	905	2276	260	2359		heat shock transcription factor A1D
Glyma.01G016200	1900	535	432	0	189	962	0	532	1078	0	965		NDR1/HIN1-like 8
Glyma.01G016400	1249	1145	1202	1146	1113	1220	1219	1174	1095	914	921
Glyma.01G016800	1686	1213	1220	1204	1207	1250	1277	1221	1308	1210	1208		SNARE associated Golgi protein family
Glyma.01G016900	2202	2050	1978	2031	1749	1982	2046	2099	2164	1978	890		RNA-binding (RRM/RBD/RNP motifs) family protein
Glyma.01G017000	1285	1166	1157	1142	1171	1121	1153	1194	1124	1148	1172		Tetratricopeptide repeat (TPR)-like superfamily protein
Glyma.01G017100	1417	571	1109	578	992	1098	1214	524	0	623	503		NAD(P)-binding Rossmann-fold superfamily protein
Glyma.01G017400	1235	1129	1214	999	1202	1066	1206	1206	1188	1052	1188		RNA-binding (RRM/RBD/RNP motifs) family protein
Glyma.01G017500	576	0	0	0	0	0	0	0	0	76	0		Tetraspanin family protein
Glyma.01G017700	1939	1343	1844	1785	1387	1873	1916	1350	1939	1862	1385	none	PLATZ transcription factor family protein
Glyma.01G017800	1145	893	976	1140	976	958	975	976	1145	919	1144
Glyma.01G017900	1072	0	766	470	608	695	309	662	707	726	448		AIG2-like (avirulence induced gene) family protein
Glyma.01G018000	935	924	875	935	785	859	872	872	885	875	935	A'
Glyma.01G018100	899	0	0	0	0	0	386	0	0	0	0
Glyma.01G018300	2822	0	0	563	0	373	2412	977	217	673	0		ubiquitin-specific protease 20
Glyma.01G018400	1929	0	0	0	354	910	0	0	0	0	0		Basic helix-loop-helix (bHLH) DNA-binding family protein
Glyma.01G018600	983	0	0	215	0	0	670	0	0	0	0
Glyma.01G018700	1881	0	1177	0	0	0	1860	1518	1819	1467	1784		hydroxyproline-rich glycoprotein family protein
Glyma.01G018800	1564	0	0	0	844	0	129	0	0	74	0		PYR1-like 1
Glyma.01G019000	1616	92	88	0	333	0	95	0	0	1443	80		Mitochondrial substrate carrier family protein
Glyma.01G019100	2561	278	2407	986	2352	1961	2198	639	2281	651	2226		UDP-Glycosyltransferase superfamily protein
Glyma.01G019200	2671	1403	0	0	0	0	0	0	0	0	0		phosphoenolpyruvate carboxykinase 1
Glyma.01G019300	2689	468	0	383	395	95	181	614	856	2140	2491		Zinc finger (C3HC4-type RING finger) family protein
Glyma.01G019400	1842	346	1411	971	325	0	1418	64	1419	0	0		indole-3-acetic acid inducible 9
Glyma.01G019500	799	0	0	0	0	103	98	0	0	0	78		hydroxyproline-rich glycoprotein family protein
Glyma.01G019600	2008	622	825	1562	1800	438	0	0	1822	0	0		Homeodomain-like superfamily protein
Glyma.01G019700	1517	718	0	0	0	0	0	0	0	0	0		beta HLH protein 93
Glyma.01G019800	3108	660	215	208	0	132	546	129	133	124	212		Protein of unknown function (duplicated DUF1399)
Glyma.01G019900	1892	802	1580	1554	1569	1206	1753	1694	1766	1731	1731
Glyma.01G020100	3725	0	276	188	731	0	277	297	361	337	209		Leucine-rich repeat protein kinase family protein
Glyma.01G020200	982	534	557	431	740	487	485	549	844	610	432		BRICK1, putative
Glyma.01G020300	3321	2481	2447	2438	2482	2484	2472	2489	2483	2471	2532		Zincin-like metalloproteases family protein
Glyma.01G020500	1694	0	0	0	0	0	166	0	0	0	0		AGAMOUS-like 21
Glyma.01G021300	1639	1399	1134	56	1095	925	1388	1338	1432	449	1435		Exostosin family protein
Glyma.01G021400	2479	0	535	0	0	0	0	0	1038	0	0		RNA-binding KH domain-containing protein
Glyma.01G021500	753	388	0	652	741	314	0	0	750	745	0
Glyma.01G021600	2193	2031	2090	2190	2034	2110	2088	2166	2169	2090	2029
Glyma.01G021700	1830	1476	299	1643	1290	514	1351	911	916	1335	0		UDP-glucosyl transferase 85A3
Glyma.01G022100	859	720	732	763	857	782	732	835	780	759	748	A'	histone H2A 10
Glyma.01G022200	427	226	0	0	0	0	0	0	0	0	0		PATATIN-like protein 9
Glyma.01G022300	1940	168	0	0	858	445	0	0	0	611	0		UDP-glucosyl transferase 85A3
Glyma.01G022400	2182	1569	1264	1590	0	1691	1057	520	2037	2011	804		Protein kinase superfamily protein
Glyma.01G022500	2163	2003	2012	1792	2080	1836	2097	2063	2093	1994	2083		AINTEGUMENTA-like 6
Glyma.01G022600	2810	321	0	0	0	0	0	0	0	0	0		U-box domain-containing protein kinase family protein
Glyma.01G022700	3026	369	0	0	461	0	494	0	0	0	421		Xanthine/uracil permease family protein
Glyma.01G022800	1617	1562	1577	1577	1121	535	671	1209	712	1452	1355
Glyma.01G022900	3504	0	0	2296	578	672	307	1656	321	0	781		Kinase interacting (KIP1-like) family protein
Glyma.01G023000	1284	0	0	219	0	0	0	0	0	0	0
Glyma.01G023100	2590	0	0	187	0	0	0	0	0	0	0		basic helix-loop-helix (bHLH) DNA-binding superfamily protein
Glyma.01G023200	2792	1080	1076	2656	1803	1028	2712	2585	1894	2621	2619		MSCS-like 2
Glyma.01G023300	2294	1964	643	2036	1501	1769	2012	1955	1991	1887	1842		O-fucosyltransferase family protein
Glyma.01G023500	1455	0	0	0	0	0	0	300	0	0	0		K-box region and MADS-box transcription factor family protein
Glyma.01G023600	4142	53	1314	1262	827	0	2463	0	1059	389	1174		kinesin like protein for actin based chloroplast movement 1
Glyma.01G023700	3277	1368	0	2541	348	579	1934	793	2553	1397	3006		Alkaline-phosphatase-like family protein
Glyma.01G023800	1458	682	778	444	189	0	826	757	826	818	845		basic helix-loop-helix (bHLH) DNA-binding superfamily protein
Glyma.01G023900	3537	695	1424	1206	1108	712	1988	1953	1741	1921	3295		ubiquitin-specific protease 17
Glyma.01G024000	1432	0	0	0	1244	572	1296	704	1195	1290	0		uncoupling protein 5
Glyma.01G024500	1744	0	0	0	201	0	670	1136	129	0	0
Glyma.01G024600	1221	762	785	923	762	762	787	1011	762	737	730
Glyma.01G024700	1749	0	1603	0	651	1041	0	0	1694	0	1672		CYCLIN D4;1
Glyma.01G025000	1956	884	1026	1834	1780	1105	888	1123	1825	1400	644		homeobox protein 22
Glyma.01G025100	1257	898	898	904	907	898	948	927	1059	903	898
Glyma.01G025400	1435	0	0	0	0	0	0	1133	0	0	0		DORNROSCHEN-like
Glyma.01G025600	1834	1217	0	1118	1602	613	1564	0	0	1087	1188		plant intracellular ras group-related LRR 3
Glyma.01G025800	1364	1319	1320	1095	1259	1319	1342	1333	1248	1135	1329	A'	Octicosapeptide/Phox/Bem1p family protein
Glyma.01G026000	2807	0	0	1255	0	0	0	0	0	0	0		transporter associated with antigen processing protein 1
Glyma.01G026100	1681	695	719	694	1044	690	732	723	717	686	1043		Ribosomal protein L18e/L15 superfamily protein
Glyma.01G026200	1963	0	0	540	477	0	0	0	542	0	0		MATE efflux family protein
Glyma.01G026400	2333	0	0	0	1042	0	2211	0	1076	2265	0		armadillo repeat only 4
Glyma.01G026500	1594	1538	1568	1470	1517	1530	1545	1575	1591	1531	1575		F-box family protein
Glyma.01G026600	1110	0	0	0	0	0	908	0	930	0	0
Glyma.01G026700	2157	1878	1705	1703	1711	265	1723	1757	2086	1113	2024		alanine-2-oxoglutarate aminotransferase 2
Glyma.01G026800	1732	529	1644	0	544	1634	1645	1606	1508	1629	1629		phosphoribosyl pyrophosphate (PRPP) synthase 3
Glyma.01G026900	874	0	0	475	0	0	0	562	0	0	0		Putative thiol-disulphide oxidoreductase DCC
Glyma.01G027000	1586	222	0	0	0	0	0	0	85	0	0		Peroxidase superfamily protein
Glyma.01G027300	1823	1756	1737	1631	1750	1744	1634	1744	1804	1766	1752		Clathrin adaptor complexes medium subunit family protein
Glyma.01G027600	2496	0	128	0	0	0	0	0	51	0	0		TLD-domain containing nucleolar protein
Glyma.01G027700	976	0	936	945	976	937	975	971	975	935	945
Glyma.01G028200	1039	0	820	969	823	839	880	1039	823	831	828		S-adenosyl-L-methionine-dependent methyltransferases superfamily protein
Glyma.01G028300	1312	0	1249	1226	0	1230	1187	1231	1249	1192	1170		KNOTTED1-like homeobox gene 6
Glyma.01G028500	894	616	699	616	629	706	598	707	694	644	623
Glyma.01G028600	2123	758	420	0	0	0	0	0	0	0	0		Plant protein of unknown function (DUF828)
Glyma.01G028700	3071	0	2245	0	0	0	177	840	2700	0	2639		NSP-interacting kinase 3
Glyma.01G028800	1315	0	0	1264	0	0	1310	0	1301	1310	0		Kelch repeat-containing F-box family protein
Glyma.01G028900	1810	1554	1554	1553	1557	1553	1574	1558	1566	1570	1575		ATP-citrate lyase A-1
Glyma.01G029000	1255	1226	1242	1242	1243	1216	1227	1245	1248	1239	1240		signal recognition particle binding
Glyma.01G029100	1675	0	1558	1430	1585	0	1581	1618	1663	0	1536
Glyma.01G029200	1469	709	793	1161	1072	1369	1189	711	1226	1339	1146	D	Ribosomal protein S27a / Ubiquitin family protein
Glyma.01G029400	231	181	190	231	93	0	90	0	229	61	89		RNA polymerases N / 8 kDa subunit
Glyma.01G029500	2560	1638	1202	1776	1221	2464	1920	1652	1673	2279	1467		SBP (S-ribonuclease binding protein) family protein
Glyma.01G029600	1473	1399	1437	1400	1433	1396	1421	1409	1443	1425	1397	A'	Transducin/WD40 repeat-like superfamily protein
Glyma.01G029700	1492	0	0	0	256	1121	0	668	0	0	0
Glyma.01G029800	1247	1163	1050	1218	1244	1104	1222	1215	1181	1209	515		ADP-ribosylation factor A1B
Glyma.01G029900	1605	231	743	0	219	0	0	0	0	361	792
Glyma.01G030000	1061	0	0	0	509	0	0	0	0	0	0
Glyma.01G030200	3101	346	0	267	380	0	0	0	0	0	0		Protein kinase superfamily protein
Glyma.01G030300	1469	1127	1164	1075	1133	1085	1203	1147	1141	1091	1086		Protein of unknown function (DUF1645)
Glyma.01G030400	1648	1438	1261	1221	1426	1239	1401	1292	1483	1438	1350		associated molecule with the SH3 domain of STAM 2
Glyma.01G030500	1269	0	0	0	0	0	106	0	0	0	0		carbonic anhydrase 2
Glyma.01G030600	1030	898	885	898	904	877	1003	914	984	912	978	A	Nucleic acid-binding, OB-fold-like protein
Glyma.01G030700	319	0	0	0	0	0	318	0	0	0	0
Glyma.01G030800	919	911	906	884	908	904	909	909	905	916	907	A'	Nucleic acid-binding, OB-fold-like protein
Glyma.01G030900	2609	51	0	0	0	0	2220	0	0	0	0		polygalacturonase 2
Glyma.01G031200	412	411	377	312	412	312	390	312	410	312	411
Glyma.01G031400	3220	2313	2360	2807	1690	2498	2980	2340	3043	2180	2993		splicing factor PWI domain-containing protein / RNA recognition motif (RRM)-containing protein
Glyma.01G031500	2086	0	0	0	0	0	141	460	142	0	222		aldehyde dehydrogenase 2B7
Glyma.01G031700	1461	1300	1297	1251	1360	1386	1364	1402	1392	1369	1390		spermidine synthase 1
Glyma.01G031800	2747	1186	1354	1353	848	2594	2584	2016	2584	277	2584		K+ uptake permease 6
Glyma.01G031900	3365	179	1679	848	1140	82	159	1232	1529	197	2095		trehalose-phosphatase/synthase 9
Glyma.01G032000	2254	0	0	0	891	0	0	0	0	0	0		NHL domain-containing protein
Glyma.01G032100	3402	674	498	0	0	0	1256	2551	1028	644	356		Adaptor protein complex AP-1, gamma subunit
Glyma.01G032200	1850	0	0	0	0	0	1642	0	0	0	0		RING/U-box superfamily protein
Glyma.01G032300	1473	0	0	1027	0	0	0	0	0	1067	1107
Glyma.01G032400	4846	0	0	0	0	0	0	112	0	0	0		disease resistance protein (TIR-NBS-LRR class), putative
Glyma.01G032500	2678	2442	1876	2553	2471	1602	2564	2476	2623	2481	2491		Threonyl-tRNA synthetase
Glyma.01G032600	1597	1495	1446	1426	1493	1388	1528	1527	1522	1511	1474		Serine/threonine-protein kinase WNK (With No Lysine)-related
Glyma.01G032700	380	0	0	0	0	0	236	0	0	211	0
Glyma.01G032800	1121	0	0	0	0	0	295	0	0	0	0
Glyma.01G032900	3261	0	60	0	97	0	0	0	0	0	0		disease resistance protein (TIR-NBS-LRR class), putative
Glyma.01G033300	3606	1557	0	0	0	0	0	0	1557	0	496		disease resistance protein (TIR-NBS-LRR class), putative
Glyma.01G034000	843	0	656	555	0	0	0	0	0	0	0		MLP-like protein 423
Glyma.01G034200	1293	0	0	0	590	0	0	0	0	0	0		Acyl-CoA N-acyltransferases (NAT) superfamily protein
Glyma.01G034300	1939	0	248	0	0	1542	816	1548	1747	834	1832		TRICHOME BIREFRINGENCE-LIKE 27
Glyma.01G034700	2126	0	0	0	0	0	137	151	347	72	95		TRICHOME BIREFRINGENCE-LIKE 27
Glyma.01G035100	1904	0	0	0	117	0	86	0	68	0	0		sterol 4-alpha-methyl-oxidase 2-1
Glyma.01G035300	1104	0	900	0	0	0	0	0	0	0	0
Glyma.01G035400	3681	0	151	151	0	0	72	130	352	0	0		NB-ARC domain-containing disease resistance protein
Glyma.01G035600	1395	0	469	0	567	40	61	0	70	0	57		CYCLIN D1;1
Glyma.01G035700	1629	1127	596	135	1182	0	1456	0	1597	770	1597		RNA-binding (RRM/RBD/RNP motifs) family protein
Glyma.01G036000	1683	0	447	487	764	1104	1564	1158	1575	96	1536		UDP-glucosyl transferase 74B1
Glyma.01G036100	819	119	0	0	0	0	0	0	0	0	0		NB-ARC domain-containing disease resistance protein
Glyma.01G036200	2479	1430	1363	1401	2228	2185	2441	2240	2409	2479	2359		RNI-like superfamily protein
Glyma.01G036500	2011	2004	1983	1977	1974	1970	1994	1975	1990	1119	2009		ARG1-like 1
Glyma.01G036700	1683	1528	1575	1570	1573	1573	1596	1650	1637	1659	1579		Sterile alpha motif (SAM) domain-containing protein
Glyma.01G036800	1867	0	0	0	0	0	74	0	0	0	0		Transducin/WD40 repeat-like superfamily protein
Glyma.01G037100	1374	0	0	0	61	0	0	0	0	0	0		Matrixin family protein
Glyma.01G037200	1786	0	0	0	0	0	1323	0	0	0	1073		Matrixin family protein
Glyma.01G037300	2079	0	1524	442	1992	1724	2020	1910	1932	1367	499
Glyma.01G037400	1615	845	1319	1380	1317	1279	1310	1451	1336	1317	1332		zinc ion binding
Glyma.01G037500	1097	849	0	922	0	0	0	0	875	0	0		response regulator 3
Glyma.01G037600	3069	0	0	0	0	0	0	0	318	0	225		formin 8
Glyma.01G037700	2379	2306	2102	2097	1999	1142	2269	2372	2378	2379	2340
Glyma.01G037900	2201	1421	753	439	1178	0	1553	1644	104	1659	0		glucosyl transferase family 8
Glyma.01G038000	1101	0	0	71	0	0	0	0	0	0	0		pyruvate dehydrogenase complex E1 alpha subunit
Glyma.01G038100	3855	1237	1324	577	1667	1577	1072	1450	108	1219	819		DEAD/DEAH box helicase, putative
Glyma.01G038200	516	56	442	429	428	296	237	0	0	0	423
Glyma.01G038300	4436	0	94	482	995	93	1157	2971	2313	84	2867		SIN3-like 3
Glyma.01G038400	2720	1136	557	479	767	0	939	0	0	1559	0		ARM repeat superfamily protein
Glyma.01G038500	2452	501	0	387	1994	2236	1757	0	2253	1342	2226		Domain of unknown function (DUF23)
Glyma.01G038600	2081	1205	1359	1359	1258	1203	1275	0	1230	1205	1444		myb-like transcription factor family protein
Glyma.01G038700	1309	809	993	1021	1047	1070	1040	1047	1068	977	945
Glyma.01G038800	1674	1441	1613	1557	1460	1488	1469	1385	1480	1524	1474		protein phosphatase 2A-2
Glyma.01G039100	921	921	861	836	821	856	852	849	443	847	834		short hypocotyl in white light1
Glyma.01G039200	1389	0	0	0	0	0	0	0	1308	0	0		BIG PETAL P
Glyma.01G039400	1503	220	0	0	0	0	0	0	1043	125	0
Glyma.01G039500	2980	0	0	594	0	1719	0	0	544	1653	1612		Protein of unknown function (DUF1336)
Glyma.01G039800	1890	0	0	0	0	0	774	0	1890	0	0		Galactosyltransferase family protein
Glyma.01G039900	1453	0	0	0	831	0	678	470	0	0	0		Putative membrane lipoprotein
Glyma.01G040300	2016	1586	1918	1570	1588	1594	1639	1715	1918	1693	1594	none	Tetratricopeptide repeat (TPR)-like superfamily protein
Glyma.01G040400	2111	1378	1341	1342	1348	1348	1304	1339	2020	1340	0		Actin cross-linking protein
Glyma.01G040600	1440	718	0	0	406	968	0	295	1166	0	0		DNAJ heat shock family protein
Glyma.01G040900	4646	1723	1521	0	726	0	518	791	0	0	0		RNA helicase family protein
Glyma.01G041300	2196	1829	2032	2196	2195	2169	2195	1899	2032	2072	2016	none	glycine-rich protein
Glyma.01G041400	2250	1209	499	291	543	0	0	1137	0	0	0		nitrate transporter 1.7
Glyma.01G041500	2999	1106	1412	560	1038	1051	1765	507	2616	2581	2565		5\'-AMP-activated protein kinase-related
Glyma.01G041600	1692	570	1688	174	1683	1266	551	668	1024	1692	551		Regulator of chromosome condensation (RCC1) family protein
Glyma.01G041700	2029	1957	1590	1582	1600	1587	1582	1564	1605	1329	1593		homeobox 1
Glyma.01G042100	2130	0	709	0	343	0	0	305	346	0	301		nitrate transporter 1:2
Glyma.01G042200	1009	0	884	898	902	500	848	878	874	0	902
Glyma.01G042300	1819	1802	1047	1574	1819	1767	1812	1769	1803	1749	1776		PAS/LOV protein B
Glyma.01G042400	2361	1610	1121	1770	2082	692	2140	2052	2290	2142	2029		Protein kinase superfamily protein
Glyma.01G042800	1358	1298	1288	1317	1255	1298	1318	1083	1134	1041	1287	none	Protein of unknown function (DUF1664)
Glyma.01G042900	1611	0	624	400	343	0	0	0	0	0	0		zinc ion binding;transcription regulators
Glyma.01G043000	1191	62	0	0	176	983	0	0	951	857	0		ssDNA-binding transcriptional regulator
Glyma.01G043400	1757	1429	1420	921	1435	323	1435	1423	1414	1419	1445		Cystathionine beta-synthase (CBS) protein
Glyma.01G043500	987	0	588	0	282	987	0	0	0	0	0		Pentatricopeptide repeat (PPR) superfamily protein
Glyma.01G043600	1109	0	0	0	0	0	0	0	695	0	0		ubiquiting-conjugating enzyme 2
Glyma.01G043700	2515	0	0	74	0	0	0	0	0	0	0		Leucine-rich repeat protein kinase family protein
Glyma.01G043800	2384	1530	1362	2080	2090	1308	1675	0	2308	2211	2222		IQ-domain 28
Glyma.01G043900	294	0	0	0	0	0	0	0	294	0	0
Glyma.01G044100	1883	1865	1151	1372	1567	1455	1875	1532	1857	1863	1857		protein kinase 2B
Glyma.01G044200	1551	940	1408	1422	1405	1488	1496	1403	1498	1419	1482		UDP-galactose transporter 3
Glyma.01G044300	3062	0	0	0	0	0	0	0	0	0	362		myb domain protein 88
Glyma.01G044900	2766	296	702	172	837	80	0	371	1671	313	0		Cyclophilin-like peptidyl-prolyl cis-trans isomerase family protein
Glyma.01G045000	601	0	0	0	0	0	0	0	0	0	155
Glyma.01G045100	3284	2260	2194	1737	675	2423	739	1327	2188	0	2497		Galactose oxidase/kelch repeat superfamily protein
Glyma.01G045200	1083	700	918	914	910	893	908	949	963	861	910
Glyma.01G045300	1627	1335	222	571	1125	1072	1269	0	1306	937	1313		mucin-related
Glyma.01G045700	1565	1532	1533	1387	1563	1517	1553	1558	1558	1529	1525		Mog1/PsbP/DUF1795-like photosystem II reaction center PsbP family protein
Glyma.01G045800	1993	456	0	1229	883	0	0	1652	1372	0	0		peroxisomal adenine nucleotide carrier 1
Glyma.01G046000	3178	0	0	0	0	0	0	0	0	61	0		Fatty acid/sphingolipid desaturase
Glyma.01G046200	1218	979	1088	965	1076	963	1108	976	1135	978	989		Haloacid dehalogenase-like hydrolase (HAD) superfamily protein
Glyma.01G046500	1882	1357	238	1355	1348	879	1358	1293	1351	1122	1588		sphingoid base hydroxylase 2
Glyma.01G046700	2720	918	514	1047	1477	2242	2281	122	1640	55	2485		S-adenosyl-L-methionine-dependent methyltransferases superfamily protein
Glyma.01G047000	791	782	783	783	786	786	783	791	783	783	786	A'	Ribosomal protein L34e superfamily protein
Glyma.01G047100	2402	910	1126	1563	1734	1767	2349	2331	1895	2220	1792		GDA1/CD39 nucleoside phosphatase family protein
Glyma.01G047200	863	239	0	0	0	0	0	0	0	0	0
Glyma.01G047300	1113	0	956	954	0	779	958	950	958	0	0		glycine-rich protein
Glyma.01G047400	1368	287	441	599	458	479	283	324	386	396	272		RING/FYVE/PHD zinc finger superfamily protein
Glyma.01G047500	1569	0	0	313	0	0	0	0	0	0	0		BED zinc finger ;hAT family dimerisation domain
Glyma.01G047700	1280	1209	1247	1237	1279	1269	1271	1258	1273	1254	1195		RING/FYVE/PHD zinc finger superfamily protein
Glyma.01G047800	826	0	0	0	823	0	0	755	0	0	0		CLAVATA3/ESR-RELATED 45
Glyma.01G047900	1674	627	1585	1109	1195	437	1295	1353	1343	1300	1261		homeobox protein 22
Glyma.01G048000	4327	0	0	0	0	0	0	0	206	0	0		Protein of unknown function (DUF1666)
Glyma.01G048100	2148	1937	0	371	0	0	0	0	0	0	0		Pentatricopeptide repeat (PPR) superfamily protein
Glyma.01G048500	3165	1629	2297	1757	2296	1876	1048	2916	2661	2066	3081		galactosyltransferase1
Glyma.01G048600	1012	0	0	0	0	0	961	757	0	0	0
Glyma.01G048700	690	690	690	690	690	689	690	690	688	690	690		RING/U-box superfamily protein
Glyma.01G048800	1988	0	0	0	150	773	0	168	0	0	0		Glucose-methanol-choline (GMC) oxidoreductase family protein
Glyma.01G049700	609	588	0	0	539	536	0	0	0	0	0		O-Glycosyl hydrolases family 17 protein
Glyma.01G049900	798	798	798	784	798	797	787	0	798	0	0		Mitochondrial transcription termination factor family protein
Glyma.01G050400	2139	0	806	1618	1460	1024	1077	1799	1923	795	1039		RING/U-box superfamily protein
Glyma.01G050500	1061	1057	939	967	966	921	1004	967	927	865	970	A'	cAMP-regulated phosphoprotein 19-related protein
Glyma.01G050900	936	529	0	0	0	0	0	0	199	0	108		PsbQ-like 2
Glyma.01G051000	324	0	0	102	122	0	0	0	0	0	0		anaphase-promoting complex/cyclosome 2
Glyma.01G051400	4806	3925	3665	3117	4734	1542	3968	4142	4726	3486	4759		ATP/GTP-binding protein family
Glyma.01G051800	967	75	0	57	60	61	86	67	71	0	52		glyceraldehyde-3-phosphate dehydrogenase B subunit
Glyma.01G052200	1069	812	842	765	720	867	859	822	954	832	832
Glyma.01G052300	6556	1681	457	0	0	1609	839	1585	2116	0	1359		Arabinanase/levansucrase/invertase
Glyma.01G052400	1147	985	991	994	993	1071	985	991	985	935	1016
Glyma.01G052500	2496	0	0	1017	459	0	933	0	1392	2047	0		O-fucosyltransferase family protein
Glyma.01G052600	1874	1751	1641	417	1688	1309	1218	1511	1684	1674	1673		VH1-interacting kinase
Glyma.01G052700	1236	0	1089	1085	897	0	1205	957	1084	1108	1179
Glyma.01G052800	1080	456	971	1069	1078	1080	1010	1010	971	821	1006		Vesicle transport v-SNARE family protein
Glyma.01G053100	3704	0	0	0	0	0	0	0	79	0	0		Argonaute family protein
Glyma.01G053200	961	959	905	698	567	960	958	950	960	950	618		Prefoldin chaperone subunit family protein
Glyma.01G053300	2910	1380	0	0	0	0	0	0	0	0	607		DHHC-type zinc finger family protein
Glyma.01G053400	1059	0	0	912	0	0	788	83	540	371	959		PAS domain-containing protein tyrosine kinase family protein
Glyma.01G053600	2275	82	0	0	0	0	106	0	0	0	78		Protein of unknown function (DUF1336)
Glyma.01G053700	1203	1094	0	0	1158	0	0	0	0	0	343		PNAS-3 related
Glyma.01G053800	2015	1892	0	653	1889	1017	1896	0	878	1868	1829		WRKY DNA-binding protein 3
Glyma.01G054000	773	556	75	0	49	0	0	0	0	0	0		eukaryotic elongation factor 5A-1
Glyma.01G054100	1443	330	0	0	0	0	0	0	0	0	0		Transducin/WD40 repeat-like superfamily protein
Glyma.01G054200	1283	919	938	969	991	982	929	924	1141	863	1006		homologue of bacterial MinE 1
Glyma.01G054300	1495	1246	1335	1176	1339	1291	1282	1283	1294	1334	0		Protein of unknown function (DUF155)
Glyma.01G054400	1064	956	0	0	0	0	0	0	931	0	0		Protein of unknown function, DUF538
Glyma.01G054500	1454	1284	308	1247	514	1189	1336	1333	1307	1265	1214		chorismate mutase 3
Glyma.01G054700	2247	0	0	0	120	0	0	0	0	0	0		TTF-type zinc finger protein with HAT dimerisation domain
Glyma.01G054800	3290	1604	1317	1313	536	0	571	0	1275	1503	0		Plant protein of unknown function (DUF863)
Glyma.01G054900	2487	504	0	0	337	0	0	0	0	0	0		Tetratricopeptide repeat (TPR)-like superfamily protein
Glyma.01G055000	936	0	0	0	0	0	0	876	0	0	0		uvrB/uvrC motif-containing protein
Glyma.01G055100	699	0	0	0	0	0	95	0	0	0	0		NB-ARC domain-containing disease resistance protein
Glyma.01G055300	2301	1617	261	606	666	939	0	534	1184	1580	0		appr-1-p processing enzyme family protein
Glyma.01G055400	874	0	0	0	413	0	656	0	836	0	808
Glyma.01G055500	1177	882	1025	1113	1068	1022	1137	1055	1098	930	1131		Ankyrin repeat family protein
Glyma.01G055800	612	0	0	257	82	0	259	0	91	0	0		Chaperone DnaJ-domain superfamily protein
Glyma.01G055900	1610	794	1294	1300	1225	352	1450	1301	1451	1379	1091		RING/U-box superfamily protein
Glyma.01G056000	1739	0	0	0	0	0	0	0	0	219	0		Remorin family protein
Glyma.01G056200	1434	0	0	1291	0	0	0	0	0	0	0		mitochondrial editing factor 21
Glyma.01G056300	1629	1422	490	1415	1386	1433	1402	1442	1384	1401	1539		Leucine-rich repeat (LRR) family protein
Glyma.01G056400	1696	0	0	85	208	0	0	0	0	155	154		CLAVATA3/ESR-RELATED 9
Glyma.01G056800	1734	0	0	425	0	615	0	0	632	0	0		WRKY DNA-binding protein 57
Glyma.01G056900	2465	0	2403	0	864	0	0	0	1354	2326	0		C2H2-like zinc finger protein
Glyma.01G057100	2073	1551	589	668	0	752	0	0	1927	0	0		UDP-glucose 6-dehydrogenase family protein
Glyma.01G057400	1338	0	1247	1213	1265	1249	1276	1308	1223	1250	1261		Cobalamin biosynthesis CobW-like protein
Glyma.01G057500	1872	568	1735	0	0	0	0	0	0	404	0		QUASIMODO2 LIKE 1
Glyma.01G057600	1962	0	0	0	446	0	0	0	1622	0	1642		Pentatricopeptide repeat (PPR) superfamily protein
Glyma.01G057700	1529	195	0	0	0	0	0	0	0	0	0
Glyma.01G058000	1358	424	1149	1146	1134	0	1164	1171	1136	785	1147		general regulatory factor 12
Glyma.01G058100	249	0	88	0	0	227	0	95	249	0	140
Glyma.01G058200	1958	655	1899	316	1893	1898	1849	1899	1903	0	1898		Tetratricopeptide repeat (TPR)-like superfamily protein
Glyma.01G058300	1346	1224	1219	1218	1265	1244	1274	1270	1278	1261	1293		plasmodesmata callose-binding protein 3
Glyma.01G058400	1475	842	0	0	1398	0	0	0	0	0	0		alpha/beta-Hydrolases superfamily protein
Glyma.01G058800	318	0	0	0	0	0	83	0	0	0	0		Zinc finger (CCCH-type) family protein / RNA recognition motif (RRM)-containing protein
Glyma.01G059100	1836	1317	186	0	349	1152	0	0	0	0	1143		Pentatricopeptide repeat (PPR) superfamily protein
Glyma.01G059200	1846	0	1608	0	0	0	1568	0	1794	0	1568		Protein of unknown function, DUF647
Glyma.01G059900	2981	1424	0	0	0	0	0	0	0	39	0		ATP binding;nucleic acid binding;helicases
Glyma.01G060300	2078	1638	1874	1056	1055	1466	2078	1542	699	774	1040		ABI five binding protein 3
Glyma.01G060700	3000	2430	2174	2965	2228	990	2960	2984	2969	2955	2998		RNA helicase family protein
Glyma.01G060800	4387	526	293	0	456	679	2449	392	674	518	1246
Glyma.01G060900	850	710	672	669	664	670	752	682	721	670	664		SPIRAL1-like1
Glyma.01G061100	2042	692	822	913	395	0	846	905	903	0	679		cytochrome P450, family 78, subfamily A, polypeptide 5
Glyma.01G061300	474	0	175	0	0	0	0	0	0	0	0
Glyma.01G061500	2887	2596	1342	2665	2701	2211	2809	2739	2863	2673	2751		Protein kinase superfamily protein
Glyma.01G061700	4017	1344	1901	1274	2021	3594	2618	2548	3827	2952	3791		auxin-like 1 protein
Glyma.01G061800	2705	545	777	1720	867	832	1670	981	383	2248	754		Uncharacterised conserved protein UCP015417, vWA
Glyma.01G062000	1301	453	587	305	1091	1188	818	587	1098	143	0		6-phosphogluconolactonase 1
Glyma.01G062100	2187	0	0	1898	0	0	0	0	613	0	1354		fructokinase-like 2
Glyma.01G062200	1509	0	701	0	0	0	0	0	1504	0	0		Dihydropterin pyrophosphokinase / Dihydropteroate synthase
Glyma.01G062300	997	0	577	0	0	935	498	567	560	635	346		ATPase E1
Glyma.01G062500	729	0	0	0	0	0	591	0	0	0	0		glutathione S-transferase THETA 2
Glyma.01G063000	1640	0	1320	0	1263	1299	1316	1267	1280	1247	1314		reversibly glycosylated polypeptide 3
Glyma.01G063100	1884	0	0	0	0	0	1280	1189	603	0	0		S-adenosyl-L-methionine-dependent methyltransferases superfamily protein
Glyma.01G063200	1055	187	0	0	0	0	0	0	0	0	0		Plant protein of unknown function (DUF827)
Glyma.01G063300	390	0	0	0	0	0	0	0	0	0	221		Endosomal targeting BRO1-like domain-containing protein
Glyma.01G063600	5262	0	1471	372	800	88	1233	1498	0	88	1436
Glyma.01G063700	2467	0	0	0	0	0	965	0	1475	0	0		Squamosa promoter-binding protein-like (SBP domain) transcription factor family protein
Glyma.01G063800	2075	0	218	0	389	0	0	0	0	0	0
Glyma.01G064400	2224	0	1239	1572	2126	533	2067	487	2118	2147	0		Chaperone DnaJ-domain superfamily protein
Glyma.01G064500	787	0	0	502	0	419	461	0	387	455	469
Glyma.01G064600	2149	1150	1066	0	592	0	1776	0	1811	936	692		ACT domain repeat 4
Glyma.01G064900	2777	929	1214	1542	706	1854	2216	191	2746	2068	882		18S pre-ribosomal assembly protein gar2-related
Glyma.01G065000	862	727	724	805	0	722	727	730	746	826	720
Glyma.01G065100	1515	1336	1334	1316	1422	1359	1427	1405	1337	1442	1327		BSD domain-containing protein
Glyma.01G065800	4157	0	0	0	0	1299	0	0	0	0	0		NB-ARC domain-containing disease resistance protein
Glyma.01G066400	687	108	0	0	0	144	66	0	0	0	0		Subtilisin-like serine endopeptidase family protein
Glyma.01G066500	2046	0	115	0	0	0	0	134	0	80	0		O-fucosyltransferase family protein
Glyma.01G066600	1560	0	1412	0	1526	1362	1497	1556	1537	944	1546		BES1-interacting Myc-like protein 2
Glyma.01G067000	2831	1720	2398	829	2752	2333	2722	2711	2456	2731	2729		phosphoinositide 4-kinase gamma 7
Glyma.01G067100	1923	1519	362	1525	1423	1872	1789	759	0	940	0		UDP-Glycosyltransferase superfamily protein
Glyma.01G067200	1490	0	0	0	0	0	0	363	0	0	0		GDSL-like Lipase/Acylhydrolase superfamily protein
Glyma.01G067300	1070	0	776	816	872	0	815	722	657	285	869		RNA polymerase II large subunit
Glyma.01G067500	336	73	0	0	0	0	0	0	0	0	0		MuDR family transposase
Glyma.01G067600	1971	0	0	0	900	0	0	609	0	0	0		sugar transporter 1
Glyma.01G067900	1707	390	1515	550	1445	0	1418	1465	1489	1062	1477		Transducin/WD40 repeat-like superfamily protein
Glyma.01G068000	2917	632	903	2333	1669	1392	2077	2786	2797	2759	2712		Chaperone protein htpG family protein
Glyma.01G068600	2545	2181	1571	2181	1977	2154	2208	2020	2220	2177	2311		basic helix-loop-helix (bHLH) DNA-binding superfamily protein
Glyma.01G068700	423	0	58	0	420	153	420	0	411	418	423
Glyma.01G068800	3025	0	0	0	606	0	0	971	0	0	0		WPP domain-interacting protein 2
Glyma.01G068900	2313	163	1122	808	1363	247	1070	329	911	601	1768
Glyma.01G069100	231	0	0	0	0	0	122	0	0	0	0
Glyma.01G069200	440	0	60	0	0	0	0	0	0	0	0		RNA binding Plectin/S10 domain-containing protein
Glyma.01G069500	2446	613	1111	0	375	0	0	0	2055	1084	2329		TCP-1/cpn60 chaperonin family protein
Glyma.01G069600	810	309	459	0	489	307	342	306	345	470	500
Glyma.01G069900	501	0	0	0	0	0	0	0	0	0	501
Glyma.01G070200	1704	676	685	694	686	685	777	687	716	637	1619		Peroxidase superfamily protein
Glyma.01G070300	2648	2149	1452	1460	2442	1528	2640	2453	2640	2640	2486		Phosphoribulokinase / Uridine kinase family
Glyma.01G070400	3975	0	0	977	0	0	0	1419	1739	0	0		transferases;folic acid binding
Glyma.01G070700	1841	1551	766	1575	1701	1820	1630	1822	1601	1731	1529		chlorsulfuron/imidazolinone resistant 1
Glyma.01G071100	843	0	0	0	0	0	0	0	357	0	0		Nucleic acid-binding, OB-fold-like protein
Glyma.01G071300	1938	1831	1587	1839	1896	1865	1856	1840	1838	1872	1827	none	Adenosylmethionine decarboxylase family protein
Glyma.01G072000	1857	1552	0	1771	1614	1608	1600	1357	1689	1606	1735		F-box/RNI-like superfamily protein
Glyma.01G072500	246	0	0	0	0	0	0	0	123	0	0		2A phosphatase associated protein of 46 kD
Glyma.01G072600	402	0	102	0	169	0	0	0	311	0	0		RNA-binding (RRM/RBD/RNP motifs) family protein
Glyma.01G072900	591	0	462	501	460	0	591	463	486	463	475		Protein kinase superfamily protein
Glyma.01G073000	1359	0	1176	499	636	465	1275	387	1269	1217	1269		FAD-linked oxidases family protein
Glyma.01G073100	624	0	382	384	375	0	355	381	530	543	549		GATA transcription factor 12
Glyma.01G073400	3139	420	2185	1405	1117	3033	3061	2440	3037	2648	2945		SNF2 domain-containing protein / helicase domain-containing protein
Glyma.01G073500	3183	229	0	0	0	0	0	515	0	495	0		Tetratricopeptide repeat (TPR)-like superfamily protein
Glyma.01G074000	3939	3649	2995	938	3421	3692	3677	2053	3594	3673	3657		histone mono-ubiquitination 1
Glyma.01G074100	767	357	178	0	325	0	0	0	0	311	357
Glyma.01G074400	773	701	706	703	701	707	745	734	702	755	699
Glyma.01G074500	1461	0	0	0	0	0	0	313	0	0	347		Phosphoglycerate mutase family protein
Glyma.01G074600	1613	0	0	482	0	1408	314	0	0	1548	0		UDP-Glycosyltransferase superfamily protein
Glyma.01G074700	2809	0	600	0	619	2339	2338	2452	2515	0	701		Nucleoporin autopeptidase
Glyma.01G075100	542	0	0	57	0	0	0	0	0	0	477		Translation elongation factor EFG/EF2 protein
Glyma.01G075200	609	0	0	0	436	0	367	0	0	0	0
Glyma.01G075300	822	85	0	107	0	0	0	0	0	0	200		Translation elongation factor EFG/EF2 protein
Glyma.01G075400	1888	1100	898	1693	1354	1662	1489	1690	1589	1543	1692		Translation elongation factor EFG/EF2 protein
Glyma.01G075700	348	0	0	0	0	0	255	0	0	0	0		Stress responsive A/B Barrel Domain
Glyma.01G075800	1757	0	0	0	0	1118	0	0	1518	0	0		squamosa promoter binding protein-like 10
Glyma.01G075900	1460	0	0	0	0	0	0	0	0	1031	0		squamosa promoter binding protein-like 8
Glyma.01G076000	238	238	0	54	0	0	142	233	236	0	130		DNA-directed RNA polymerase family protein
Glyma.01G076100	997	0	320	0	326	750	944	283	750	0	787		Plastid-lipid associated protein PAP / fibrillin family protein
Glyma.01G076200	960	802	888	0	0	898	0	908	44	900	880
Glyma.01G077100	1139	0	0	190	0	0	0	63	161	0	304		Uncharacterised protein family (UPF0497)
Glyma.01G077200	5432	3015	3527	3357	3528	3885	3933	2795	3468	3441	5018		5\'-3\' exonuclease family protein
Glyma.01G077300	2334	1603	1857	1842	1547	1828	1872	1853	0	2001	1845		Iron-sulphur cluster biosynthesis family protein
Glyma.01G077400	3580	0	1308	3239	1928	1267	0	3447	1458	3385	3523		transferases;sulfuric ester hydrolases;catalytics;transferases
Glyma.01G077600	2326	564	1449	2253	2243	1548	2325	1212	758	1254	2250		DegP protease 9
Glyma.01G077800	330	323	0	250	0	0	0	0	0	0	0		Polynucleotidyl transferase, ribonuclease H-like superfamily protein
Glyma.01G077900	1265	840	602	969	1007	0	967	1104	979	0	0		Tetratricopeptide repeat (TPR)-like superfamily protein
Glyma.01G078200	1183	1014	0	0	0	0	0	0	0	0	0		SAUR-like auxin-responsive protein family
Glyma.01G078400	2440	0	0	1035	1612	1523	1142	1047	0	1723	1988		Plant protein of unknown function (DUF641)
Glyma.01G078500	3855	0	0	658	0	0	0	0	0	0	0		PIF1 helicase
Glyma.01G078600	1990	0	0	0	476	0	0	0	0	0	0		PLATZ transcription factor family protein
Glyma.01G079100	2572	2101	0	0	1117	1613	2458	2410	2263	117	0		Protein kinase superfamily protein
Glyma.01G079200	1318	999	1169	1318	695	1194	1314	1318	1298	1142	1304		metacaspase 1
Glyma.01G079300	1800	754	1316	0	1092	1082	1334	558	1181	1052	950
Glyma.01G079500	3396	0	0	0	363	0	1055	502	0	0	0		GRAS family transcription factor
Glyma.01G079600	252	0	252	0	249	0	142	250	249	0	252
Glyma.01G079700	243	0	243	243	199	0	0	219	241	0	243		stress-inducible protein, putative
Glyma.01G079800	1594	0	0	0	193	0	0	0	0	0	0		Pectin lyase-like superfamily protein
Glyma.01G079900	1438	0	0	0	0	0	0	0	0	86	0		C2H2-like zinc finger protein
Glyma.01G080000	1398	0	0	0	0	0	0	0	285	0	0		FAR1-related sequence 7
Glyma.01G080200	1361	779	804	976	805	777	778	729	967	731	857		basic transcription factor 3
Glyma.01G080300	1127	0	0	0	0	0	0	0	0	58	0		RAB GTPase homolog A4D
Glyma.01G080400	855	0	317	0	0	0	0	0	0	0	0		Thioesterase superfamily protein
Glyma.01G080500	1557	0	0	0	0	0	1207	0	1126	0	0
Glyma.01G080600	2312	1365	1692	2035	1308	1285	1326	1522	1533	1680	1334		alpha/beta-Hydrolases superfamily protein
Glyma.01G080700	1376	0	1195	0	861	224	1297	1112	0	972	1208		NAD(P)-binding Rossmann-fold superfamily protein
Glyma.01G080900	1024	1006	0	978	960	0	1003	0	0	0	0		Protein of unknown function (DUF1218)
Glyma.01G081100	2175	946	399	339	449	675	0	0	0	0	0		Integrase-type DNA-binding superfamily protein
Glyma.01G081300	2992	464	0	1163	1089	0	0	0	0	0	0		alpha-xylosidase 1
Glyma.01G081500	1616	1586	1580	1522	1576	1588	1586	1588	1545	1586	1525	none	Rad23 UV excision repair protein family
Glyma.01G081600	2491	2057	2062	2137	1947	2144	2059	2039	2163	2175	2166		Major facilitator superfamily protein
Glyma.01G081900	1966	0	0	0	0	0	0	0	1352	0	1476		2-oxoacid dehydrogenases acyltransferase family protein
Glyma.01G082000	1582	0	0	0	0	0	0	0	73	0	0		DNA glycosylase superfamily protein
Glyma.01G082200	1922	0	1099	150	1751	0	1802	1754	1245	1901	1800		dehydroquinate dehydratase, putative / shikimate dehydrogenase, putative
Glyma.01G082400	2541	2540	2537	2537	2541	2161	2541	2541	2541	2539	2541	C	agenet domain-containing protein / bromo-adjacent homology (BAH) domain-containing protein
Glyma.01G082700	3519	2308	579	1165	2936	494	2879	2135	0	436	1110		Protein kinase superfamily protein
Glyma.01G082800	1325	548	0	0	407	0	257	429	213	0	983
Glyma.01G082900	183	58	0	0	0	0	0	0	0	0	0
Glyma.01G083100	1127	0	0	0	0	0	935	0	0	0	0		Arabidopsis Hop2 homolog
Glyma.01G083400	1083	988	212	813	784	211	911	954	988	893	183
Glyma.01G083700	2202	1044	2140	668	756	0	0	0	2145	679	0		Aluminium activated malate transporter family protein
Glyma.01G084200	1905	0	0	0	0	0	0	0	95	0	0		bZIP transcription factor family protein
Glyma.01G084300	1224	0	0	0	0	0	0	0	0	0	171		zinc ion binding;nucleic acid binding
Glyma.01G084500	2288	1881	1684	1894	1805	1878	2205	2242	2129	1911	1832		Plasma-membrane choline transporter family protein
Glyma.01G084600	2330	430	0	382	459	0	0	0	2041	0	1692		Eukaryotic aspartyl protease family protein
Glyma.01G084700	1038	731	330	722	804	745	641	633	795	600	761		Ribosomal protein L12/ ATP-dependent Clp protease adaptor protein ClpS family protein
Glyma.01G084900	2802	0	189	168	0	0	0	0	0	0	0
Glyma.01G085200	1843	542	1141	0	0	395	1195	441	875	1005	0		hydroxyproline-rich glycoprotein family protein
Glyma.01G085300	1135	617	1093	583	930	685	1134	867	1124	374	1134
Glyma.01G085500	1534	0	0	0	0	0	0	0	286	0	0
Glyma.01G086000	1711	1680	1654	1629	1664	1656	1658	1667	1663	1641	1658		Transducin/WD40 repeat-like superfamily protein
Glyma.01G086100	1359	0	0	0	0	0	0	0	248	0	0		PIF1 helicase
Glyma.01G086200	3494	0	0	0	0	125	0	0	721	0	0		phytochrome and flowering time regulatory protein (PFT1)
Glyma.01G086600	2111	819	0	511	784	252	1110	0	0	602	739		phytochrome and flowering time regulatory protein (PFT1)
Glyma.01G086700	1643	1374	1355	1370	1355	1307	1433	1350	1522	1350	1352		myb-like transcription factor family protein
Glyma.01G086800	1151	0	0	0	1087	0	0	0	0	0	0		C2H2-like zinc finger protein
Glyma.01G086900	1087	990	913	1072	1072	947	927	710	1010	0	928		allene oxide cyclase 4
Glyma.01G087000	1602	673	863	0	920	514	144	507	970	904	1432		methionine aminopeptidase 1B
Glyma.01G087100	676	0	561	0	551	0	0	0	512	0	568		methionine aminopeptidase 1B
Glyma.01G087300	561	0	151	0	559	552	539	0	561	561	0
Glyma.01G087400	831	598	592	655	623	592	569	767	631	687	534		F-box family protein
Glyma.01G087500	1824	0	0	0	0	0	1604	270	0	1509	0		AP2/B3 transcription factor family protein
Glyma.01G087600	631	0	0	0	0	0	0	0	170	0	0
Glyma.01G087700	2924	1099	685	0	1325	1723	1250	1720	2273	642	983		Di-glucose binding protein with Leucine-rich repeat domain
Glyma.01G087800	2032	0	0	0	0	0	0	275	0	0	0		galacturonosyltransferase-like 3
Glyma.01G087900	2398	490	1162	0	2060	1544	0	1573	0	1192	0		STT7 homolog STN7
Glyma.01G088000	900	0	0	0	0	0	0	62	0	0	0		ROTUNDIFOLIA like 15
Glyma.01G088200	1842	0	0	622	0	0	0	0	0	0	0		NAC (No Apical Meristem) domain transcriptional regulator superfamily protein
Glyma.01G088300	1944	149	254	151	244	0	0	0	0	0	0		basic helix-loop-helix (bHLH) DNA-binding superfamily protein
Glyma.01G088400	429	0	0	0	0	0	0	0	215	0	0
Glyma.01G088500	438	0	0	0	0	0	0	0	299	0	438		Protein kinase superfamily protein
Glyma.01G088700	554	0	113	0	0	49	0	0	0	0	0		enoyl-CoA hydratase/isomerase A
Glyma.01G088800	396	0	0	0	0	0	0	0	0	0	176		Potassium transporter family protein
Glyma.01G089000	1337	422	661	993	454	325	1337	1021	1085	0	0		Nucleic acid-binding, OB-fold-like protein
Glyma.01G089100	1758	1456	1665	1453	1453	1457	1622	1562	1600	1453	1453	none	Family of unknown function (DUF572)
Glyma.01G089200	933	0	0	0	549	0	0	562	531	0	0		P-loop containing nucleoside triphosphate hydrolases superfamily protein
Glyma.01G089300	3701	0	329	325	1211	510	837	329	329	0	0		Hydroxyproline-rich glycoprotein family protein
Glyma.01G089500	2479	0	1088	0	518	0	1577	382	2406	2408	2478
Glyma.01G089600	1349	0	689	765	751	669	755	728	682	718	363
Glyma.01G089900	2430	2150	634	2150	2156	1648	2203	2303	2274	0	2160		decapping 5
Glyma.01G090100	2907	0	895	0	683	0	0	0	615	0	1720		little nuclei1
Glyma.01G091100	2624	416	485	300	394	292	347	319	420	412	335		ABC-2 type transporter family protein
Glyma.01G091800	3166	0	0	0	0	0	0	0	0	0	2048		EXS (ERD1/XPR1/SYG1) family protein
Glyma.01G091900	391	148	200	386	77	207	153	253	211	199	149		DNA-directed RNA polymerase family protein
Glyma.01G092100	797	626	612	658	659	461	642	363	643	565	564		Zim17-type zinc finger protein
Glyma.01G092200	786	0	0	0	0	0	0	0	0	638	0
Glyma.01G092300	1270	0	0	983	0	0	0	0	0	0	0
Glyma.01G092400	4760	0	333	889	687	1335	2811	2209	1533	976	176		tRNA arginine adenosine deaminase
Glyma.01G092900	5091	0	705	0	0	0	0	0	0	0	0		ATPase E1-E2 type family protein / haloacid dehalogenase-like hydrolase family protein
Glyma.01G093000	2235	1068	1649	822	1497	1763	2157	1984	1975	0	2059		RNA-binding CRS1 / YhbY (CRM) domain-containing protein
Glyma.01G093100	2915	359	0	0	554	0	0	0	2681	0	0		Protein kinase superfamily protein
Glyma.01G093200	1484	1154	351	980	1292	1179	138	1361	1237	0	685		Metal-dependent phosphohydrolase
Glyma.01G093300	2271	0	0	0	0	0	0	0	0	0	1126		ortholog of human splicing factor SC35
Glyma.01G093900	3201	0	0	0	251	167	243	186	126	0	0		ARM repeat superfamily protein
Glyma.01G094000	1308	0	0	0	0	0	465	0	724	0	0		EF hand calcium-binding protein family
Glyma.01G094100	3894	0	0	0	0	0	196	0	0	0	0		PIF1 helicase
Glyma.01G094200	6195	1694	1366	1667	766	1714	1755	2245	2370	1870	1829		eukaryotic translation initiation factor 4G
Glyma.01G094400	627	0	92	0	0	0	0	0	0	0	0		autoinhibited Ca2+ -ATPase, isoform 8
Glyma.01G094600	1627	0	0	0	126	0	0	0	0	0	0
Glyma.01G094800	2352	705	738	746	761	2009	1860	806	1632	1629	1949		Histone H3 K4-specific methyltransferase SET7/9 family protein
Glyma.01G094900	1912	1012	0	518	1503	1245	333	0	1461	1369	0		metacaspase 1
Glyma.01G095000	1321	0	0	0	0	0	0	0	764	0	0		kunitz trypsin inhibitor 1
Glyma.01G095100	1965	1810	676	824	293	624	1797	1495	209	1789	1777		Zinc finger (CCCH-type) family protein
Glyma.01G095700	1082	880	0	966	0	0	0	0	0	0	0		Tetraspanin family protein
Glyma.01G095900	293	0	0	0	120	0	0	0	0	0	0		YCF9
Glyma.01G096000	1504	1433	1367	1383	1438	1415	1440	1498	1500	1401	1495	none	PLATZ transcription factor family protein
Glyma.01G096300	1922	1605	1568	1724	1727	1681	1593	1727	1610	1576	1630		ARF-GAP domain 8
Glyma.01G096600	2894	0	0	0	1407	0	840	0	0	1126	0		Basic helix-loop-helix (bHLH) DNA-binding family protein
Glyma.01G096700	1110	0	0	551	0	0	0	0	0	0	0		UDP-Glycosyltransferase superfamily protein
Glyma.01G096800	1701	0	103	64	51	0	233	1173	1339	54	0		VQ motif-containing protein
Glyma.01G097000	1310	959	1028	910	921	1056	947	1004	1023	1033	989		Polyketide cyclase/dehydrase and lipid transport superfamily protein
Glyma.01G097100	1487	0	50	968	0	0	76	0	0	0	0		Mitochondrial substrate carrier family protein
Glyma.01G097200	1994	1632	1457	1714	1735	1571	1941	1937	1665	1644	1590		SPT2 chromatin protein
Glyma.01G097300	343	0	88	0	0	0	0	0	0	0	0
Glyma.01G097500	912	0	904	912	912	912	911	912	912	908	912		Aldolase-type TIM barrel family protein
Glyma.01G097700	1650	639	1028	1456	1501	1551	1499	0	1530	862	584		LisH/CRA/RING-U-box domains-containing protein
Glyma.01G098000	951	0	40	410	0	0	0	950	937	0	0		indole-3-acetic acid inducible 9
Glyma.01G098700	1465	0	0	0	0	0	0	0	0	0	1229		Haloacid dehalogenase-like hydrolase (HAD) superfamily protein
Glyma.01G099000	2045	99	173	0	0	0	186	375	281	184	0		acyl-CoA oxidase 4
Glyma.01G099100	1619	0	602	343	972	564	349	297	1613	1489	1580		DHHC-type zinc finger family protein
Glyma.01G099200	1415	73	90	85	107	157	90	73	90	99	73		Pentatricopeptide repeat (PPR) superfamily protein
Glyma.01G099600	2651	698	1192	1105	1495	2526	2604	2473	2501	1586	2537		Protein kinase superfamily protein
Glyma.01G099700	1623	1038	1225	1121	1178	1139	1115	1115	1148	1095	1126		uracil phosphoribosyltransferase
Glyma.01G099800	2848	649	0	0	0	0	0	0	2359	0	0		delta 1-pyrroline-5-carboxylate synthase 2
Glyma.01G100100	780	485	564	658	706	569	720	707	720	500	655		AtGCP3 interacting protein 1
Glyma.01G100200	1157	891	926	851	864	806	912	894	922	899	709
Glyma.01G100600	939	729	753	835	730	861	816	732	775	846	692		succinate dehydrogenase 1-1
Glyma.01G100700	1713	0	0	0	0	0	0	204	71	0	0
Glyma.01G100900	1570	1531	1531	1538	1538	1502	1535	1533	1531	1531	1533	A'	Metal-dependent protein hydrolase
Glyma.01G101000	3103	0	293	0	545	2465	0	0	0	97	0		Concanavalin A-like lectin protein kinase family protein
Glyma.01G101100	2067	0	0	0	0	0	0	149	0	0	0		Protein of unknown function (DUF668)
Glyma.01G101500	1002	0	0	0	0	0	405	0	0	0	0		BED zinc finger ;hAT family dimerisation domain
Glyma.01G101800	1676	0	0	0	0	1040	1307	0	0	0	0		zinc-finger protein 10
Glyma.01G102300	1509	0	0	0	0	462	0	0	674	0	0
Glyma.01G102400	1052	412	911	495	886	883	829	840	923	953	963		Uncharacterised protein family (UPF0497)
Glyma.01G102600	1644	1404	1406	1440	1357	1365	1630	1632	1626	1359	1421	A'	NAD(P)-linked oxidoreductase superfamily protein
Glyma.01G102700	306	303	306	0	306	286	303	306	306	0	301
Glyma.01G102800	901	0	0	552	0	0	0	0	0	0	801
Glyma.01G103100	1675	0	683	1104	1132	0	0	0	1457	1018	0		branched-chain alpha-keto acid decarboxylase E1 beta subunit
Glyma.01G103200	1924	1705	1798	1631	1567	1792	1924	1716	1695	1733	1714	none	Fes1A
Glyma.01G103300	399	0	399	48	399	0	399	0	399	306	0
Glyma.01G103400	210	0	0	0	0	0	107	0	0	0	0		thioredoxin family protein
Glyma.01G103500	3068	693	0	0	393	0	0	434	834	0	79		auxin response factor 9
Glyma.01G103600	1343	0	0	0	0	0	0	746	0	0	741
Glyma.01G104200	2738	2596	1353	0	1014	899	0	270	0	0	2353		POX (plant homeobox) family protein
Glyma.01G104600	3095	0	0	0	466	0	303	0	0	0	0
Glyma.01G104800	2380	0	1771	0	1202	0	0	0	82	0	1256		glyoxal oxidase-related protein
Glyma.01G104900	357	0	0	115	0	0	0	0	0	0	0		Nucleic acid-binding, OB-fold-like protein
Glyma.01G105100	513	0	0	0	0	0	0	391	395	0	0
Glyma.01G105300	727	0	0	0	0	0	0	0	0	0	472
Glyma.01G105400	716	489	591	558	589	561	545	562	546	481	452
Glyma.01G105500	1323	1104	1155	1130	1268	1111	1183	1167	1168	1184	1114		proteasome subunit PAB1
Glyma.01G105600	1216	586	804	626	893	360	960	247	1198	967	997
Glyma.01G105700	361	189	0	56	0	63	0	0	0	0	53		Bifunctional inhibitor/lipid-transfer protein/seed storage 2S albumin superfamily protein
Glyma.01G105800	231	0	0	0	0	0	0	0	0	0	43		Bifunctional inhibitor/lipid-transfer protein/seed storage 2S albumin superfamily protein
Glyma.01G106000	1443	813	0	623	0	801	0	0	0	496	0		glutathione S-transferase TAU 8
Glyma.01G106100	1121	0	0	0	0	0	290	0	0	0	0		glutathione S-transferase TAU 8
Glyma.01G106200	1000	804	818	795	796	0	738	714	796	0	657		Adenine nucleotide alpha hydrolases-like superfamily protein
Glyma.01G106500	1953	711	1812	1328	1450	0	769	0	1443	1429	1822
Glyma.01G106600	2856	1437	1039	403	2182	935	0	1737	1446	0	2491		FKBP-type peptidyl-prolyl cis-trans isomerase family protein
Glyma.01G106700	600	0	0	0	0	173	0	112	0	0	503		Ctr copper transporter family
Glyma.01G106800	871	783	812	843	850	868	786	806	800	792	799	A'	HSP20-like chaperones superfamily protein
Glyma.01G107100	1136	954	950	950	898	0	966	0	961	926	1133		Nuclear transport factor 2 (NTF2) family protein
Glyma.01G107300	533	0	200	215	216	0	0	321	223	291	0		Ycf1 protein
Glyma.01G107500	1553	0	931	0	0	0	1382	893	0	0	0		myb domain protein 1
Glyma.01G107600	869	135	0	0	0	0	0	0	0	0	0
Glyma.01G107700	1720	0	0	0	74	142	0	0	0	39	50		RING/FYVE/PHD zinc finger superfamily protein
Glyma.01G107900	1305	0	0	0	0	0	0	0	606	0	364		Protein kinase protein with tetratricopeptide repeat domain
Glyma.01G108000	1890	1850	1657	846	1685	1509	1717	1621	1689	1671	988		Arabidopsis Inositol phosphorylceramide synthase 1
Glyma.01G108100	1140	0	0	0	0	385	0	0	0	0	0		Pentatricopeptide repeat (PPR) superfamily protein
Glyma.01G108300	2179	0	0	0	490	0	0	0	0	0	0		laccase 7
Glyma.01G108600	723	0	0	0	0	0	0	0	257	0	0		Undecaprenyl pyrophosphate synthetase family protein
Glyma.01G108800	1604	0	0	0	91	0	214	356	0	0	697
Glyma.01G108900	1653	0	0	425	0	0	1591	324	0	0	0
Glyma.01G109100	1592	0	1426	1515	1531	1549	1528	1510	1556	1518	1515		plastid transcriptionally active 13
Glyma.01G109200	1785	0	0	0	0	0	1221	0	0	0	0		Concanavalin A-like lectin family protein
Glyma.01G109300	1735	1654	1679	1256	1666	1594	1685	1676	1695	1592	1679		tubulin beta chain 3
Glyma.01G109500	1018	943	957	912	946	937	943	943	1014	942	1012	none	SOUL heme-binding family protein
Glyma.01G109600	652	485	429	0	424	491	457	449	435	0	0		Yos1-like protein
Glyma.01G109700	1867	1681	1279	1789	1803	1035	1726	1733	1726	1481	1842		fructokinase-like 1
Glyma.01G109800	2885	543	793	818	887	628	263	937	2601	0	0		O-fucosyltransferase family protein
Glyma.01G110100	2283	0	0	77	0	0	0	0	88	0	0		Protein of unknown function (DUF674)
Glyma.01G110200	1706	0	0	0	439	0	0	1568	1453	0	0		golgi nucleotide sugar transporter 3
Glyma.01G110400	1656	1193	149	901	622	1253	0	1261	1396	1250	1280		plant uncoupling mitochondrial protein 1
Glyma.01G110500	1640	0	296	1192	0	315	1364	0	1189	0	1063		Reticulon family protein
Glyma.01G110600	432	0	0	0	0	0	0	0	426	0	0		Thioredoxin superfamily protein
Glyma.01G110800	1327	0	0	0	0	0	0	0	0	0	1242		Ribonuclease H-like superfamily protein
Glyma.01G110900	1563	1402	1509	1497	1507	1325	1542	1407	1544	1514	1402		Josephin family protein
Glyma.01G111200	3432	1537	1242	1605	2047	1114	3170	2393	2382	1967	490		mRNA capping enzyme family protein
Glyma.01G111300	3379	1407	3144	1262	1165	1111	3229	2581	3221	1762	3204		defective in exine formation protein (DEX1)
Glyma.01G111500	1565	194	334	148	329	430	727	474	785	543	502		Protein of unknown function (DUF962)
Glyma.01G111800	972	0	60	0	0	0	0	0	0	0	0
Glyma.01G111900	2307	317	646	367	774	0	2266	367	124	1362	88		Protein of unknown function (DUF740)
Glyma.01G112200	4034	0	0	629	0	0	0	0	145	0	0		Disease resistance protein (TIR-NBS-LRR class) family
Glyma.01G112500	1902	0	0	0	0	0	0	0	0	44	0		peptide transporter 1
Glyma.01G112600	2391	0	0	0	0	0	0	0	0	98	0		Laccase/Diphenol oxidase family protein
Glyma.01G112900	2342	446	1357	271	1181	1016	1994	2077	1869	1215	1990		HXXXD-type acyl-transferase family protein
Glyma.01G113000	2181	0	0	556	176	750	1811	0	1874	1840	1843		sulfoquinovosyldiacylglycerol 2
Glyma.01G114300	672	0	615	0	0	0	281	412	48	0	0		Ycf1 protein
Glyma.01G114500	1065	112	0	269	0	0	504	0	0	0	0		glucose-6-phosphate/phosphate translocator 2
Glyma.01G114700	1191	0	229	0	0	0	0	0	0	0	0
Glyma.01G114800	737	547	650	553	562	479	0	405	539	0	540		plastid-specific ribosomal protein 4
Glyma.01G114900	1356	0	0	0	0	0	1339	665	0	0	0		alpha 1,4-glycosyltransferase family protein
Glyma.01G115000	1957	1865	1863	1865	1860	1824	1858	1862	1876	1837	1340		Carbohydrate-binding-like fold
Glyma.01G115100	896	0	78	0	0	0	0	0	92	0	65		Clathrin light chain protein
Glyma.01G115600	2075	1875	0	0	0	0	0	0	0	0	0		Plant protein of unknown function (DUF247)
Glyma.01G115900	1513	1087	1124	1224	1205	537	1136	806	1122	1098	1110		light harvesting complex photosystem II
Glyma.01G116000	1151	834	919	986	1020	1010	906	866	964	1030	849		high mobility group B1
Glyma.01G116100	1088	0	682	0	716	124	0	0	0	0	0		pyridoxine biosynthesis 2
Glyma.01G116300	1813	195	973	933	876	680	1187	939	961	945	723		GroES-like zinc-binding dehydrogenase family protein
Glyma.01G116400	389	0	0	94	0	176	0	0	0	0	54
Glyma.01G116500	591	268	0	0	584	0	0	0	0	0	0		GroES-like zinc-binding dehydrogenase family protein
Glyma.01G116600	414	0	111	107	119	107	111	115	111	122	0		GroES-like zinc-binding dehydrogenase family protein
Glyma.01G116700	1657	493	87	843	304	0	0	90	735	0	327		GroES-like zinc-binding dehydrogenase family protein
Glyma.01G117800	2702	982	0	0	0	0	0	1468	2550	0	2385		APRATAXIN-like
Glyma.01G118000	2255	0	0	58	0	0	0	0	0	0	296		Thiamine pyrophosphate dependent pyruvate decarboxylase family protein
Glyma.01G118100	339	0	0	78	0	0	0	0	0	0	0		Aha1 domain-containing protein
Glyma.01G118200	1505	0	0	1310	672	1412	1457	0	1451	1335	0
Glyma.01G118300	1776	796	0	0	748	48	0	784	765	665	0		Leucine-rich repeat transmembrane protein kinase
Glyma.01G118400	2087	0	0	0	0	1170	803	0	646	0	0		Leucine-rich repeat transmembrane protein kinase
Glyma.01G118800	2442	484	0	178	0	0	2271	0	260	0	2281		Leucine-rich repeat transmembrane protein kinase
Glyma.01G118900	3361	525	0	805	2267	1152	1127	0	2774	0	2068		Leucine-rich repeat transmembrane protein kinase
Glyma.01G119000	1275	0	299	0	553	0	0	236	0	0	889
Glyma.01G119100	297	0	214	0	204	0	0	203	0	0	183
Glyma.01G119300	1216	1108	579	600	0	0	1084	0	924	0	545		RAN binding protein 1
Glyma.01G119400	1732	1544	1526	1529	1422	1625	1701	1514	1559	1545	1514		metallopeptidase M24 family protein
Glyma.01G119500	3233	974	2533	980	1689	1914	1837	2073	1309	3151	3015		AMP deaminase, putative / myoadenylate deaminase, putative
Glyma.01G119600	783	783	783	783	783	783	783	783	783	783	783	A'	Stress induced protein
Glyma.01G119900	1259	1138	1219	1212	1216	1217	1259	1212	1258	1145	1168		CAX-interacting protein 2
Glyma.01G120200	1539	0	0	0	0	44	0	0	0	0	0		Transketolase
Glyma.01G120400	2563	0	1077	0	0	0	110	0	0	0	0		fatty acid desaturase 8
Glyma.01G120900	399	0	0	0	0	0	198	0	168	0	0
Glyma.01G121000	1406	0	0	0	0	454	0	0	0	0	736		Homeodomain-like superfamily protein
Glyma.01G121300	1618	0	0	0	638	0	1279	1361	1258	983	0		DNAJ heat shock family protein
Glyma.01G121400	4695	0	910	1910	1820	2290	1488	4315	1906	529	1937		HEAT repeat-containing protein
Glyma.01G121500	291	0	0	0	0	0	0	0	0	0	96
Glyma.01G121600	2630	112	0	0	0	0	1355	0	0	0	0		hAT transposon superfamily
Glyma.01G122000	1327	0	76	0	0	0	0	0	0	0	338		SGNH hydrolase-type esterase superfamily protein
Glyma.01G122100	2141	1242	1224	917	1516	0	2075	2052	1363	911	2104		LMBR1-like membrane protein
Glyma.01G122300	1959	1593	1585	1380	1784	1696	1610	1564	1694	1590	1598		glycine-rich protein
Glyma.01G122600	2343	596	0	0	458	0	206	0	0	0	0
Glyma.01G122700	1272	0	0	0	0	0	0	0	0	894	899		hydroxyproline-rich glycoprotein family protein
Glyma.01G123100	961	961	960	961	961	961	961	961	961	961	961	A'	PEBP (phosphatidylethanolamine-binding protein) family protein
Glyma.01G123300	1094	1002	1014	1066	497	0	1067	791	1085	574	1075		BCL-2-associated athanogene 4
Glyma.01G123400	2044	0	0	0	0	0	0	0	0	0	233		ammonium transporter 2
Glyma.01G123900	3910	328	313	0	78	98	0	69	0	0	71		tetratricopeptide repeat (TPR)-containing protein
Glyma.01G124000	1316	0	178	0	707	0	0	0	0	0	0		Protein of unknown function (DUF688)
Glyma.01G124200	2427	1932	1959	1927	1809	1785	1925	1215	1954	1924	1948
Glyma.01G124300	1202	1153	1122	1105	1124	1096	1151	1149	1154	1126	1130	A'	Ribosomal protein S4 (RPS4A) family protein
Glyma.01G124400	547	0	0	0	0	302	0	0	0	0	0
Glyma.01G124600	668	246	0	0	0	0	299	0	0	0	0		Protein of unknown function, DUF538
Glyma.01G124700	1847	1036	782	1314	1061	338	1541	1102	1274	495	1207		PYR1-like 4
Glyma.01G124900	1128	1125	1097	1120	1115	1126	1094	1115	1125	1113	1123		20S proteasome alpha subunit C1
Glyma.01G125000	2027	0	1110	1494	1059	816	1625	973	1677	1436	1777		TRICHOME BIREFRINGENCE-LIKE 35
Glyma.01G125100	1093	834	0	865	719	64	676	612	297	679	725		Nucleic acid-binding, OB-fold-like protein
Glyma.01G125400	3914	0	0	0	54	0	0	0	0	171	0		Disease resistance protein (TIR-NBS-LRR class) family
Glyma.01G125500	845	0	0	0	0	0	336	0	424	0	0		Cyclin/Brf1-like TBP-binding protein
Glyma.01G125600	1738	1428	1483	1453	1472	1553	1431	1426	1590	1487	1414
Glyma.01G125900	1353	952	919	985	965	922	1092	1097	1002	919	954		prenylated RAB acceptor 1.B4
Glyma.01G126000	1740	0	755	629	1048	812	398	862	704	0	635		Tautomerase/MIF superfamily protein
Glyma.01G126600	1141	0	0	0	0	0	0	246	0	0	0		Disease resistance-responsive (dirigent-like protein) family protein
Glyma.01G126800	1830	0	0	170	0	0	179	0	188	0	0		Disease resistance protein (CC-NBS-LRR class) family
Glyma.01G127300	336	0	0	0	0	0	0	0	0	0	320		Transcriptional coactivator/pterin dehydratase
Glyma.01G127500	2479	1725	747	333	1779	0	0	0	400	0	2004		SEC14 cytosolic factor family protein / phosphoglyceride transfer family protein
Glyma.01G127700	3663	0	0	0	0	110	0	0	0	0	0		NB-ARC domain-containing disease resistance protein
Glyma.01G128100	2218	867	0	2019	590	0	0	0	0	823	0		WRKY DNA-binding protein 33
Glyma.01G128200	2946	1232	1539	1183	1119	0	1777	0	0	0	2600		RNI-like superfamily protein
Glyma.01G128500	881	881	866	872	878	403	872	872	863	873	872
Glyma.01G128700	6134	2723	2237	848	886	1048	2354	922	3617	1053	2925		SCAR homolog 2
Glyma.01G129100	1137	0	0	0	347	0	0	0	0	0	0		Protein of unknown function (DUF567)
Glyma.01G129400	1980	358	876	0	553	0	324	327	0	0	0		alanine:glyoxylate aminotransferase 3
Glyma.01G129500	975	0	0	0	0	0	304	0	0	0	0
Glyma.01G129600	1891	0	1662	539	0	766	0	1595	0	0	1705		2-oxoglutarate-dependent dioxygenase family protein
Glyma.01G129800	1228	0	0	0	0	0	377	0	0	0	0
Glyma.01G130200	646	595	0	484	555	0	0	0	581	576	0		lipid transfer protein 2
Glyma.01G130400	474	358	0	0	306	0	0	0	294	302	0		TCP-1/cpn60 chaperonin family protein
Glyma.01G130600	243	0	0	0	0	0	0	0	148	0	0
Glyma.01G130700	348	0	0	0	0	0	0	0	0	192	0
Glyma.01G131100	1705	1565	0	0	0	0	0	0	0	541	1494		aspartate aminotransferase 1
Glyma.01G131500	2416	2165	2160	964	762	1025	2184	2203	2307	2175	2211		SOS3-interacting protein 1
Glyma.01G131800	2631	433	322	175	181	448	363	349	0	853	168		ARM repeat superfamily protein
Glyma.01G132300	1841	1775	1517	1649	574	0	187	252	1576	1482	1474		Protein kinase superfamily protein
Glyma.01G132400	2744	1920	2447	1431	1630	424	130	0	772	2371	2145		MAC/Perforin domain-containing protein
Glyma.01G132500	757	648	647	648	645	629	644	505	638	0	640		lipid transfer protein 1
Glyma.01G132600	839	788	750	741	775	739	760	746	746	727	747		lipid transfer protein 1
Glyma.01G132800	1973	869	750	0	0	0	0	0	132	0	692		Pentatricopeptide repeat (PPR) superfamily protein
Glyma.01G133000	3610	2130	0	0	1248	413	2987	349	3606	684	248		HSI2-like 1
Glyma.01G133300	4234	0	103	0	111	0	0	0	0	0	87		Leucine-rich repeat protein kinase family protein
Glyma.01G133400	582	521	536	437	521	521	549	518	547	523	520		Preprotein translocase Sec, Sec61-beta subunit protein
Glyma.01G134200	1737	0	71	0	0	0	0	0	0	0	0		C2H2-like zinc finger protein
Glyma.01G134400	1812	0	0	823	1145	1793	1760	1569	1747	1743	1742
Glyma.01G134500	4190	78	340	828	2000	280	120	162	539	905	186
Glyma.01G134800	318	0	173	0	0	0	0	0	0	0	0
Glyma.01G135400	1977	0	0	108	0	1508	0	0	0	503	0		Nucleotidyltransferase family protein
Glyma.01G135900	1653	1441	1399	1459	1527	1411	1511	1373	1386	1394	1352
Glyma.01G136000	1167	1157	1160	1153	1157	1149	1160	1112	1161	1111	1110		plant VAP homolog 12
Glyma.01G136100	2721	1606	2133	2380	1438	2538	2405	2415	2411	2403	2387		high mobility group
Glyma.01G136300	2746	1835	0	0	0	0	0	0	91	0	0		GRAS family transcription factor
Glyma.01G136500	2708	0	739	0	0	0	0	0	1450	1390	0		Protein kinase superfamily protein
Glyma.01G136700	1818	0	0	229	214	515	0	319	0	375	151		hAT dimerisation domain-containing protein / transposase-related
Glyma.01G136800	192	192	0	178	192	0	155	0	192	0	0		NADH dehydrogenase 2A
Glyma.01G136900	600	0	0	0	308	0	340	340	0	0	0		NADH dehydrogenase 2A
Glyma.01G137000	1155	1067	979	1035	966	0	0	954	0	0	0
Glyma.01G137200	1207	925	57	42	0	0	1196	83	1180	0	0		Plant-specific transcription factor YABBY family protein
Glyma.01G137300	1215	1057	1177	1102	1119	1135	1163	1170	1159	1056	1145		golgi snare 12
Glyma.01G137500	1240	0	0	0	392	0	0	0	0	0	0		SAUR-like auxin-responsive protein family
Glyma.01G138000	1834	0	0	160	0	0	0	0	0	0	0		Plant invertase/pectin methylesterase inhibitor superfamily
Glyma.01G138300	1617	1478	1474	1487	1470	1556	1540	1534	1496	1592	1577		methionine aminopeptidase 1A
Glyma.01G138800	1920	1609	595	1609	1630	1496	1667	1695	1700	1628	1620		Plant protein of unknown function (DUF641)
Glyma.01G139000	1790	893	1506	0	1341	1600	422	872	1613	1563	1526		S-adenosyl-L-methionine-dependent methyltransferases superfamily protein
Glyma.01G139400	192	0	0	0	0	0	72	0	72	0	0
Glyma.01G139500	2883	266	735	537	1973	484	0	0	0	0	1958		UDP-D-glucuronate 4-epimerase 3
Glyma.01G139600	2121	1705	670	1946	1642	699	1925	1920	1806	189	1914		RNA 3\'-terminal phosphate cyclase/enolpyruvate transferase, alpha/beta
Glyma.01G139700	3918	1506	1179	1010	1086	0	995	1284	1023	1096	1097		SLOW GROWTH 1
Glyma.01G139900	1091	783	843	1010	1091	1078	1091	695	1091	601	1091		glycoprotease 1
Glyma.01G140000	975	950	349	970	670	504	736	504	962	898	787		glycoprotease 1
Glyma.01G140100	1023	0	0	0	443	0	0	0	0	0	0		Ribosomal protein L19e family protein
Glyma.01G140200	1517	1339	1395	1353	1362	1469	1513	1500	1385	1343	1370		arginase
Glyma.01G140300	1086	0	0	0	0	114	281	743	718	0	0		SLOW GROWTH 1
Glyma.01G140600	2965	756	732	649	1080	671	2833	897	1093	1626	853		SEC6
Glyma.01G140900	1781	0	0	1724	1724	0	0	0	0	1630	0
Glyma.01G141100	1304	0	0	0	0	0	0	0	279	0	0		Protein of unknown function (DUF1442)
Glyma.01G141900	1271	1268	1200	1183	1198	1192	1187	1200	1187	1184	1176
Glyma.01G142300	1492	365	745	548	281	0	497	392	996	816	436		DHHC-type zinc finger family protein
Glyma.01G142700	5084	1051	2827	2726	1902	2756	4719	1733	1493	564	3920		RNA helicase family protein
Glyma.01G142900	1003	0	0	0	0	0	452	235	0	0	551
Glyma.01G143000	177	172	177	177	176	177	177	112	172	0	0
Glyma.01G143100	1781	1736	530	402	692	1657	1387	1455	770	1513	1537		AT-hook motif nuclear-localized protein 1
Glyma.01G143200	1351	0	0	0	0	0	0	0	221	0	0		RNA cyclase family protein
Glyma.01G143500	995	0	0	0	0	0	0	0	0	86	0		heat shock transcription factor B2A
Glyma.01G143700	4023	1280	1869	2454	2243	2681	2821	792	2481	2303	3368
Glyma.01G143800	1124	0	0	0	0	0	637	0	0	0	0		LOB domain-containing protein 31
Glyma.01G143900	1329	0	0	0	0	0	218	0	0	0	0		LOB domain-containing protein 18
Glyma.01G144200	6233	0	374	1317	753	0	0	0	366	962	0		SEC7-like guanine nucleotide exchange family protein
Glyma.01G144300	1644	0	0	0	997	0	0	0	0	0	0		EF hand calcium-binding protein family
Glyma.01G144400	1811	0	52	57	442	0	849	103	71	0	143		AT-hook motif nuclear-localized protein 22
Glyma.01G144500	3383	0	811	0	3035	1293	118	685	674	849	0		armadillo repeat kinesin 2
Glyma.01G144800	1087	826	888	939	891	919	933	922	1040	933	879		Cyclophilin-like peptidyl-prolyl cis-trans isomerase family protein
Glyma.01G144900	1928	1517	39	0	952	0	1179	1649	1567	1558	0		growth-regulating factor 9
Glyma.01G145000	793	697	566	0	656	586	598	562	623	0	585		Cox19-like CHCH family protein
Glyma.01G145300	1139	888	943	904	853	836	871	937	933	827	892		S-adenosyl-L-methionine-dependent methyltransferases superfamily protein
Glyma.01G145400	4024	882	611	1520	773	2434	2626	0	1001	0	2532		elongation factor Ts family protein
Glyma.01G145600	1009	153	630	430	500	450	631	542	590	518	609
Glyma.01G145700	333	0	312	0	0	0	0	0	80	0	0		RNA-binding (RRM/RBD/RNP motifs) family protein
Glyma.01G145800	345	187	226	0	0	196	0	0	259	189	264		protein binding
Glyma.01G146000	1197	0	0	0	34	0	0	0	0	0	0		xyloglucan endotransglucosylase/hydrolase 26
Glyma.01G146100	2974	1023	954	1508	149	2310	2526	2134	2212	2345	1838		casein kinase I-like 3
Glyma.01G146300	1399	1067	0	0	0	0	0	0	0	1024	1272		Glyoxalase/Bleomycin resistance protein/Dioxygenase superfamily protein
Glyma.01G146400	2288	0	1850	2076	1618	986	2214	1337	661	1412	2036		novel interactor of JAZ
Glyma.01G146600	3948	0	554	0	440	0	0	0	0	0	0		protein serine/threonine phosphatases;protein kinases;catalytics;cAMP-dependent protein kinase regulators;ATP binding;protein serine/threonine phosphatases
Glyma.01G146800	519	0	0	0	519	0	0	0	0	0	0
Glyma.01G146900	1359	545	1282	1239	1157	1311	1304	0	1276	446	748		C2H2 and C2HC zinc fingers superfamily protein
Glyma.01G147000	2594	861	0	993	2070	0	0	929	0	1890	0		S-adenosyl-L-methionine-dependent methyltransferases superfamily protein
Glyma.01G147400	2353	2296	2265	2258	2274	874	2263	1917	2235	2298	2283		RNA-binding CRS1 / YhbY (CRM) domain-containing protein
Glyma.01G147500	2354	0	0	0	0	0	0	0	2092	0	0		Exostosin family protein
Glyma.01G147600	1210	0	0	0	0	0	0	0	0	974	0		Integrase-type DNA-binding superfamily protein
Glyma.01G147700	1539	746	991	989	748	1034	1066	1286	979	1002	952		Domain of unknown function (DUF1995)
Glyma.01G147800	3173	1524	2664	1740	1432	1777	480	644	2928	2895	2962		ENHANCED DISEASE RESISTANCE 2
Glyma.01G147900	1881	0	0	0	0	0	0	0	0	0	53		pentatricopeptide (PPR) repeat-containing protein
Glyma.01G148000	657	0	0	0	145	0	281	0	211	0	0		expansin-like B1
Glyma.01G148100	5928	198	2126	1641	1967	1962	2238	2236	2872	1583	1374		GTP-binding protein Obg/CgtA
Glyma.01G148200	2964	0	0	0	592	0	410	0	0	405	900
Glyma.01G148300	1862	871	1243	956	1583	1526	1684	1757	1237	0	1763
Glyma.01G148500	1110	673	1024	978	1021	981	1019	1004	1059	1030	918		Mob1/phocein family protein
Glyma.01G148600	1666	1638	1639	1628	1650	1581	1633	1589	1666	1643	1539		growth-regulating factor 2
Glyma.01G148700	1797	0	0	0	0	0	0	0	694	0	0		ASH1-related protein 2
Glyma.01G148800	995	0	809	867	622	836	686	804	880	806	0		Protein of unknown function (DUF3464)
Glyma.01G148900	1971	698	0	0	0	138	0	0	0	0	0		DZC (Disease resistance/zinc finger/chromosome condensation-like region) domain containing protein
Glyma.01G149000	2084	2080	2083	2080	2082	2084	2084	2084	2084	2084	2084	C	Protein kinase superfamily protein
Glyma.01G149100	240	239	237	231	237	237	240	239	239	240	240
Glyma.01G149300	3468	0	0	0	0	1037	1200	0	2343	0	1530		S-adenosyl-L-methionine-dependent methyltransferases superfamily protein
Glyma.01G149400	1572	1537	1539	1554	1535	1528	1539	1457	1537	1539	1516
Glyma.01G149700	1247	1155	1075	1052	1178	1196	1196	1136	1196	1153	1150		CLP protease P4
Glyma.01G149800	3013	0	0	0	0	0	0	0	206	0	0		tetratricopeptide repeat (TPR)-containing protein
Glyma.01G149900	1091	1017	969	953	979	921	1025	1031	1029	1021	989		Ankyrin repeat family protein
Glyma.01G150100	863	0	0	0	0	0	0	288	0	0	0
Glyma.01G150200	2231	490	908	679	1357	1852	0	1929	1962	1837	1882		Amino acid permease family protein
Glyma.01G150300	1850	567	466	359	0	0	1110	0	1234	0	466		KAR-UP F-box 1
Glyma.01G150400	1384	1329	1333	1333	1338	1338	1382	1362	1362	1373	1380	none	Ankyrin repeat family protein
Glyma.01G150500	1477	1302	1384	1295	1348	1357	1281	1212	1451	1429	1371		Homeodomain-like superfamily protein
Glyma.01G150600	572	484	544	488	504	521	561	532	540	514	544
Glyma.01G150700	2778	0	0	0	624	0	1114	0	1286	0	173		Leucine-rich repeat protein kinase family protein
Glyma.01G150800	1690	909	607	1177	1573	1661	509	1656	1631	1578	1658		SH3 domain-containing protein
Glyma.01G150900	1364	0	1073	0	1163	0	0	994	1191	1275	1079
Glyma.01G151100	1652	0	0	0	120	0	0	0	0	0	0		Protein kinase superfamily protein
Glyma.01G151400	792	718	0	0	0	0	0	0	0	0	0
Glyma.01G151600	2132	104	0	0	0	0	0	0	70	95	0		Pectinacetylesterase family protein
Glyma.01G151800	3111	0	581	2000	304	1055	2789	1579	2202	0	0		beta-amylase 2
Glyma.01G151900	198	0	0	191	0	0	0	0	0	0	0
Glyma.01G152200	1086	0	0	0	0	0	0	0	388	0	0		Leucine-rich repeat protein kinase family protein
Glyma.01G152400	264	235	264	264	230	258	264	264	264	230	232
Glyma.01G152500	2020	1079	1639	1280	1879	1627	1757	1711	1628	1710	1590
Glyma.01G152700	1225	0	0	0	0	934	0	0	0	0	0		Uncharacterised protein family (UPF0114)
Glyma.01G152900	2728	523	0	0	0	0	0	0	0	0	0		Long-chain fatty alcohol dehydrogenase family protein
Glyma.01G153000	1247	670	1045	1072	1181	1080	0	1222	482	919	427		Protein of unknown function (DUF1218)
Glyma.01G153100	2661	0	244	2120	1438	66	0	455	1276	2215	0		decapping 5
Glyma.01G153200	3596	3476	2913	1080	2729	3486	3504	2085	3505	3463	3435		Adaptin family protein
Glyma.01G153300	2010	422	742	907	1896	446	1901	475	1988	0	0		cytochrome P450, family 707, subfamily A, polypeptide 1
Glyma.01G153400	558	556	0	0	0	0	0	0	0	0	0		chloroplast ribosomal protein S4
Glyma.01G153600	2475	54	73	30	158	38	129	56	0	0	163		xyloglucanase 113
Glyma.01G153700	3199	0	0	0	0	0	0	0	0	0	533		Tetratricopeptide repeat (TPR)-like superfamily protein
Glyma.01G153900	1668	291	984	1125	198	1667	1667	1506	1665	1663	1608
Glyma.01G154000	1140	837	827	834	865	1036	904	915	896	898	833
Glyma.01G154100	1484	1433	1431	1353	1379	1398	1364	1391	1423	1366	1373		F-box family protein
Glyma.01G154200	797	759	772	764	782	777	760	777	776	760	762		SWIB/MDM2 domain superfamily protein
Glyma.01G154300	2249	2183	2241	2174	2225	2189	2237	2233	2249	2232	2227	none	zinc knuckle (CCHC-type) family protein
Glyma.01G154600	603	0	336	0	590	0	220	0	0	0	0		nodulin MtN21 /EamA-like transporter family protein
Glyma.01G154700	2958	0	0	0	2563	798	297	880	593	0	1181		GDA1/CD39 nucleoside phosphatase family protein
Glyma.01G154900	2252	0	0	425	0	0	0	0	0	0	0		nine-cis-epoxycarotenoid dioxygenase 4
Glyma.01G155000	1719	1544	525	167	0	0	1488	1552	1553	1546	633		Tetratricopeptide repeat (TPR)-like superfamily protein
Glyma.01G155100	384	0	0	170	0	0	0	0	0	220	0		2-oxoglutarate (2OG) and Fe(II)-dependent oxygenase superfamily protein
Glyma.01G155200	2384	0	700	0	0	2283	2302	2291	2334	1166	2265		Protein of unknown function, DUF647
Glyma.01G155300	4384	603	0	1564	0	0	0	0	1354	714	735		kinesin-like calmodulin-binding protein (ZWICHEL)
Glyma.01G155400	1333	1293	1275	1305	1280	1279	1277	1203	1280	1213	1274		2-oxoglutarate (2OG) and Fe(II)-dependent oxygenase superfamily protein
Glyma.01G155600	2631	431	836	1329	1333	1094	2355	0	117	1287	0		Concanavalin A-like lectin protein kinase family protein
Glyma.01G155800	1122	866	982	1080	964	908	1080	928	1051	1026	1042
Glyma.01G156000	1740	1488	1475	1053	1651	1551	323	1377	1648	1255	828		diacylglycerol acyltransferase family
Glyma.01G156200	1962	0	0	103	65	0	0	0	94	62	0		Auxin efflux carrier family protein
Glyma.01G156300	995	0	0	0	0	0	731	0	0	0	731
Glyma.01G156400	2316	2024	2024	1573	2024	1122	2157	2032	2028	2026	2013		ARID/BRIGHT DNA-binding domain-containing protein
Glyma.01G156500	885	0	0	0	0	62	0	0	0	0	0
Glyma.01G156600	1598	1545	1507	1523	1527	1387	1544	1388	1547	1336	1536		NADPH-dependent thioredoxin reductase A
Glyma.01G156700	2117	0	0	0	172	0	166	0	0	0	0		hydroxy methylglutaryl CoA reductase 1
Glyma.01G156800	2780	271	1945	627	2070	545	1465	1786	2449	2219	2528		Histidine kinase-, DNA gyrase B-, and HSP90-like ATPase family protein
Glyma.01G157000	3047	0	0	0	1464	0	0	0	767	0	0		plant intracellular ras group-related LRR 4
Glyma.01G157100	1597	0	0	0	0	0	0	1313	1342	0	0		phosphate transporter 3;3
Glyma.01G157300	2630	0	0	0	0	0	0	0	235	0	0		tonoplast monosaccharide transporter3
Glyma.01G157400	1587	0	0	0	1033	888	0	1042	966	1013	0		RING/U-box superfamily protein
Glyma.01G157500	2413	0	59	0	0	0	1990	0	2056	0	1966		Seven transmembrane MLO family protein
Glyma.01G157600	956	0	0	0	0	754	0	0	722	851	600
Glyma.01G157700	2583	0	0	105	0	0	0	0	181	0	84		Auxin efflux carrier family protein
Glyma.01G157800	3313	0	0	641	2129	0	2498	0	1310	0	0		Endoribonuclease/protein kinase IRE1-like
Glyma.01G158100	2239	0	1427	312	0	0	0	1957	2171	1169	0		Pentatricopeptide repeat (PPR) superfamily protein
Glyma.01G158200	2022	0	268	0	976	1790	1933	1809	0	0	1819		Protein kinase superfamily protein
Glyma.01G158300	1939	282	1662	1471	0	267	1606	1779	1789	801	1793
Glyma.01G158400	4133	3447	1935	1122	2656	1824	3805	1419	3016	295	3828		MUTL protein homolog 3
Glyma.01G158500	1531	892	1488	0	627	296	1405	1473	1503	0	1490		phosphatidylinositolglycan-related
Glyma.01G158700	2081	0	0	0	128	0	0	0	111	106	0		Transducin/WD40 repeat-like superfamily protein
Glyma.01G158800	1040	0	649	0	588	0	842	346	860	0	0		Expressed protein
Glyma.01G159000	2340	1073	0	1459	685	467	2164	844	810	0	0		Rab escort protein
Glyma.01G159100	2301	205	0	0	0	0	0	0	0	1944	0		Pentatricopeptide repeat (PPR) superfamily protein
Glyma.01G159200	1717	902	0	966	0	0	0	0	0	0	0		RWP-RK domain-containing protein
Glyma.01G159400	2482	1264	904	942	2190	2157	1871	0	2167	1639	0		Phosphoinositide phosphatase family protein
Glyma.01G159500	2245	1495	926	1362	1863	2010	2194	2146	2122	2059	2160		ubiquitin family protein
Glyma.01G159600	2844	2438	1914	2274	2693	2561	1563	2467	2427	2579	2595		Polynucleotide adenylyltransferase family protein
Glyma.01G159800	2046	0	0	0	772	0	1124	1787	1805	1593	0		phosphoserine aminotransferase
Glyma.01G159900	2745	961	1800	1703	2043	708	1893	1200	2717	2032	2674		Golgi-localized GRIP domain-containing protein
Glyma.01G160800	876	0	0	0	0	0	0	0	615	0	0		Arabidopsis protein of unknown function (DUF241)
Glyma.01G161100	2589	0	94	0	526	0	0	0	0	0	0		Transmembrane amino acid transporter family protein
Glyma.01G161200	1193	1044	981	1082	1022	916	1155	1096	1078	809	1107		SEC14 cytosolic factor family protein / phosphoglyceride transfer family protein
Glyma.01G161300	315	315	315	315	315	315	315	315	315	315	315
Glyma.01G161400	1170	886	1169	1100	1046	1037	1170	1061	1086	1070	1096		NAD(P)H dehydrogenase (quinone)s
Glyma.01G161500	1023	820	932	860	884	853	889	974	911	931	839	A'	Rhodanese/Cell cycle control phosphatase superfamily protein
Glyma.01G161600	2339	1810	1602	2088	2071	584	2277	707	2299	2089	2174		ACT-like protein tyrosine kinase family protein
Glyma.01G161700	1496	1385	1373	0	940	1383	1405	1384	1389	1381	1384		Wound-responsive family protein
Glyma.01G161800	2464	482	0	0	319	194	1607	528	2364	0	2207		ankyrin repeat protein
Glyma.01G161900	1682	339	1631	0	223	1429	1540	1599	1631	0	0		ankyrin repeat protein
Glyma.01G162000	1153	997	996	982	1030	994	1026	1049	1133	1005	1028		RNA-binding (RRM/RBD/RNP motifs) family protein
Glyma.01G162100	3082	0	708	819	1069	254	1104	0	2121	0	0		phospholipase D delta
Glyma.01G162200	6073	1200	1915	1359	2238	2186	4379	4246	3230	2990	3132		RNA polymerase II large subunit
Glyma.01G162300	1415	957	530	927	967	914	1219	854	527	0	1028
Glyma.01G162700	1481	476	1160	1345	1189	1140	1346	1345	1129	1476	1246		2-oxoglutarate (2OG) and Fe(II)-dependent oxygenase superfamily protein
Glyma.01G162800	3383	2004	2444	2418	2792	1536	3177	3172	3114	3165	3312	C	aconitase 1
Glyma.01G162900	1267	952	917	1034	1032	970	770	1051	1037	903	910		RING/U-box superfamily protein
Glyma.01G163000	2082	1082	1597	243	1658	1861	1898	1927	2014	1915	1425		Eukaryotic aspartyl protease family protein
Glyma.01G163200	1249	1057	1042	1023	1025	1011	1003	1003	1007	397	994		Putative methyltransferase family protein
Glyma.01G163300	2901	0	0	0	1289	0	0	0	0	0	0		winged-helix DNA-binding transcription factor family protein
Glyma.01G163400	219	218	185	218	216	216	212	0	214	216	0
Glyma.01G163700	1643	426	491	508	493	553	744	0	554	0	720
Glyma.01G163800	2409	0	0	322	0	0	0	0	380	286	0		Pentatricopeptide repeat (PPR) superfamily protein
Glyma.01G163900	998	876	807	813	855	876	881	891	876	891	872	none	S phase kinase-associated protein 1
Glyma.01G164000	2050	1257	1821	1817	1806	1811	1853	1828	1764	1815	1869		PLAC8 family protein
Glyma.01G164100	3011	1822	2156	777	2607	2464	2776	1572	2491	1724	2914		VPS35 homolog A
Glyma.01G164200	1324	1133	764	1169	970	1202	1283	1087	1289	1069	1139		RHO-related protein from plants 1
Glyma.01G164300	1697	1021	1621	0	994	825	1467	1614	1649	0	0		3-dehydroquinate synthase, putative
Glyma.01G164500	2541	393	415	0	1122	0	1387	0	0	0	0		Protein of unknown function (DUF630) ;Protein of unknown function (DUF632)
Glyma.01G164900	1911	0	0	0	0	0	0	0	0	0	276		Senescence/dehydration-associated protein-related
Glyma.01G165100	1654	1083	1174	0	1444	1195	1339	1556	1438	1526	791		regulatory particle non-ATPase 10
Glyma.01G165200	2304	0	0	0	0	0	0	0	0	0	529		Seven transmembrane MLO family protein
Glyma.01G165300	1168	1015	1051	1158	1051	1036	1007	1029	1029	983	1061	A'	Rhodanese/Cell cycle control phosphatase superfamily protein
Glyma.01G165400	1743	1402	1450	1404	747	0	219	1348	0	1386	871		Pathogenesis-related thaumatin superfamily protein
Glyma.01G165500	1087	423	329	500	558	733	0	0	0	351	0
Glyma.01G165600	1667	1408	1455	1484	1665	1442	1526	1641	1558	1567	1569		Pathogenesis-related thaumatin superfamily protein
Glyma.01G165900	2645	0	275	0	251	0	0	262	0	262	0		armadillo repeat only 2
Glyma.01G166000	1365	863	0	795	781	797	0	0	432	782	0		Chaperone DnaJ-domain superfamily protein
Glyma.01G166100	2304	0	702	0	0	0	0	0	0	0	0		calcium-dependent protein kinase 16
Glyma.01G166300	1358	0	0	0	732	0	0	0	0	0	0		Chalcone-flavanone isomerase family protein
Glyma.01G166400	12365	2956	1447	1749	4232	2400	3190	1395	1471	1578	1405		Phosphatidylinositol 3- and 4-kinase family protein with FAT domain
Glyma.01G166600	1875	0	0	0	100	0	1117	0	476	0	1107		YEATS family protein
Glyma.01G166700	1443	1366	1353	1353	607	1354	1277	1312	1382	670	674
Glyma.01G166900	1157	0	0	44	73	0	70	0	63	75	73
Glyma.01G167000	1065	0	102	0	689	0	0	0	0	0	0		SAUR-like auxin-responsive protein family
Glyma.01G167300	1167	1121	1094	1034	1086	1030	1085	1165	1085	1167	1066	A'	Ribosomal protein L2 family
Glyma.01G167400	1304	0	0	93	0	0	0	0	1304	0	0		Zinc finger C-x8-C-x5-C-x3-H type family protein
Glyma.01G167500	1470	1416	1297	1293	1385	1295	1299	1286	1425	1414	0		NAD(P)-binding Rossmann-fold superfamily protein
Glyma.01G167600	1385	654	1304	234	0	1258	1085	1198	1217	0	1188
Glyma.01G167700	1454	1048	1032	895	1228	1031	1041	998	931	928	1032
Glyma.01G167800	216	0	0	0	0	0	0	0	0	43	0
Glyma.01G167900	1778	0	0	0	0	0	0	0	0	0	769		vascular related NAC-domain protein 1
Glyma.01G168000	1049	1019	1005	973	1015	1022	1017	999	1012	1014	1019	A	vacuolar H+-pumping ATPase 16 kDa proteolipid subunit 4
Glyma.01G168100	3384	0	0	0	0	0	0	0	226	0	0		Leucine-rich receptor-like protein kinase family protein
Glyma.01G168200	3767	0	0	0	0	0	0	182	0	0	0		ATP binding microtubule motor family protein
Glyma.01G168300	1100	0	0	0	121	0	0	0	0	0	0
Glyma.01G168500	1272	0	518	0	502	0	0	0	0	0	1108		B-box type zinc finger family protein
Glyma.01G168600	1814	1735	1732	1732	1756	1728	1745	1747	1745	1745	1729
Glyma.01G168700	346	0	285	278	256	342	346	0	343	188	257
Glyma.01G168900	4702	494	1560	1722	2646	1177	0	2248	1758	1479	1890		DNA binding;zinc ion binding;nucleic acid binding;nucleic acid binding
Glyma.01G169000	2687	1209	2398	1920	2390	2302	2341	1250	2412	2636	2337		DNA binding;zinc ion binding;nucleic acid binding;nucleic acid binding
Glyma.01G169100	2564	0	2461	1141	531	0	2421	1327	2483	2420	1488		Protein of unknown function (DUF726)
Glyma.01G169200	1998	0	0	0	0	649	0	0	0	0	0		ferulic acid 5-hydroxylase 1
Glyma.01G169400	1470	0	985	0	1356	1374	1249	1251	1257	1365	265		GATA transcription factor 5
Glyma.01G169500	1949	0	0	0	1582	0	1616	0	0	0	0		Leucine-rich repeat (LRR) family protein
Glyma.01G169700	1026	945	914	973	994	938	946	907	1000	989	970		ubiquitin-conjugating enzyme 16
Glyma.01G169800	2128	751	1855	1992	1030	0	1991	1911	2003	1991	2011		FAD-linked oxidases family protein
Glyma.01G169900	2625	0	0	0	0	1084	0	0	1184	2307	0		Methylthiotransferase
Glyma.01G170100	1638	1184	1278	0	1401	1609	1391	1434	0	0	0		Ribosomal RNA adenine dimethylase family protein
Glyma.01G170300	784	0	0	678	538	0	0	0	0	0	569		thioredoxin H-type 1
Glyma.01G170400	1254	907	920	937	962	754	979	955	983	0	962		RTE1-homolog
Glyma.01G170600	2715	745	1204	2160	982	914	881	2431	543	2287	2448		FG-GAP repeat-containing protein
Glyma.01G170700	2153	0	0	1450	0	1070	0	0	1523	0	0		Lateral root primordium (LRP) protein-related
Glyma.01G170900	866	746	680	757	813	728	842	782	838	809	843		Glutaredoxin family protein
Glyma.01G171000	3546	0	0	0	0	0	0	0	0	0	1764		Disease resistance protein (CC-NBS-LRR class) family
Glyma.01G171400	2072	0	0	0	0	0	0	0	1571	0	0		P-loop containing nucleoside triphosphate hydrolases superfamily protein
Glyma.01G171800	1508	1132	1135	1140	958	1197	1180	1146	1226	1063	0		Phosphatidic acid phosphatase (PAP2) family protein
Glyma.01G171900	2049	0	677	1397	0	193	1808	785	1904	0	0		Glycosyl hydrolase superfamily protein
Glyma.01G172000	2238	2011	2026	2017	2018	2179	2189	2164	2220	2207	2181	none
Glyma.01G172200	4933	0	433	0	0	0	0	0	0	0	109		auxin-like 1 protein
Glyma.01G172300	1367	1262	1285	1348	1282	1329	1287	1319	1286	1286	1277		gamma carbonic anhydrase 1
Glyma.01G172400	1176	0	0	398	369	499	778	0	454	397	0		pyrophosphorylase 4
Glyma.01G172600	1671	0	109	0	0	0	0	0	0	193	0		NmrA-like negative transcriptional regulator family protein
Glyma.01G173000	1764	405	1663	628	1630	676	1663	632	691	653	536		alpha/beta-Hydrolases superfamily protein
Glyma.01G173100	1189	0	0	0	0	0	1168	0	0	1135	0		syntaxin of plants 112
Glyma.01G173200	1551	0	0	0	0	795	0	0	0	0	0		Tetratricopeptide repeat (TPR)-like superfamily protein
Glyma.01G173300	1610	958	977	1000	50	958	1061	488	1586	960	1260		Galactose mutarotase-like superfamily protein
Glyma.01G173400	2302	1811	1685	1762	1706	1685	1791	1748	1866	1683	1814	none	Regulator of chromosome condensation (RCC1) family protein
Glyma.01G173700	2164	1755	787	1491	1927	0	1910	1886	1862	1914	1897		tubby like protein 2
Glyma.01G174000	2396	610	1556	1830	2288	975	2327	2349	2348	1566	2273		AAA-type ATPase family protein
Glyma.01G174100	798	107	650	724	592	172	497	164	167	168	359		Late embryogenesis abundant (LEA) protein
Glyma.01G174200	2334	0	0	0	324	0	0	0	0	0	0		homeobox protein 24
Glyma.01G174300	778	0	0	0	0	0	411	0	377	375	0
Glyma.01G174700	746	728	732	746	723	742	742	744	723	733	704		Protein of unknown function (DUF1195)
Glyma.01G174800	195	195	195	191	192	195	195	148	178	148	174
Glyma.01G174900	1871	1843	1745	1735	1748	1725	1798	1780	1805	1427	1758		plant-specific TFIIB-related protein
Glyma.01G175100	2096	2052	2051	2051	2051	2070	2078	2051	2065	2051	2051	B	U1 small nuclear ribonucleoprotein-70K
Glyma.01G175300	2769	0	656	1948	761	954	2619	2536	797	0	1196		chromatin remodeling 1
Glyma.01G175400	926	898	907	798	899	881	926	917	780	905	914
Glyma.01G175500	2177	0	0	0	0	0	97	0	0	0	0		Cytochrome P450 superfamily protein
Glyma.01G175600	2343	828	2275	1012	754	2105	2188	1373	989	1503	2219		succinate dehydrogenase 1-1
Glyma.01G175700	3390	2098	2999	2337	2167	3014	3226	2311	3098	2390	2976	D
Glyma.01G175800	1362	56	909	497	754	0	830	0	108	97	0
Glyma.01G175900	1252	1031	1005	839	1022	943	1006	1035	1042	956	760		Protein of unknown function (DUF59)
Glyma.01G176000	3426	1205	647	1296	646	1240	3347	995	1423	3270	3329		Vacuolar sorting protein 39
Glyma.01G176200	971	585	0	540	660	736	791	0	588	0	736
Glyma.01G176300	1163	0	0	0	0	823	0	0	0	0	0		ADP-ribosylation factor family protein
Glyma.01G176400	3962	2082	1433	879	1426	0	1418	1675	700	1878	2933
Glyma.01G176600	2982	530	911	1484	631	1193	2546	2638	873	2690	2541		C2H2-like zinc finger protein
Glyma.01G176700	3403	0	1891	70	0	165	942	2241	0	0	3229		Tetratricopeptide repeat (TPR)-like superfamily protein
Glyma.01G176800	1482	1433	1414	1467	1478	1464	1451	1482	1451	1467	1462		Tyrosyl-tRNA synthetase, class Ib, bacterial/mitochondrial
Glyma.01G176900	1621	0	1445	0	0	0	1423	1409	1394	1074	0		Pentatricopeptide repeat (PPR) superfamily protein
Glyma.01G177000	2041	2039	2041	2039	2039	1983	2039	2039	2041	1998	2039	none	RmlC-like cupins superfamily protein
Glyma.01G177100	1326	0	798	0	491	0	0	0	0	0	0		Protein phosphatase 2C family protein
Glyma.01G177300	964	913	915	913	898	897	913	912	927	900	915	A'	HVA22-like protein K
Glyma.01G177400	2273	295	636	509	658	286	657	649	679	616	471		G-box binding factor 1
Glyma.01G177600	1376	0	0	0	0	0	0	1069	618	0	0		Quinone reductase family protein
Glyma.01G177700	2347	2291	1954	1441	2176	2169	2170	2182	2177	2172	2183		aminopeptidase P1
Glyma.01G177900	1479	0	0	0	0	0	0	1478	182	0	0		UDP-glucosyl transferase 72E1
Glyma.01G178000	1481	1261	1254	1188	1238	1368	1371	1377	1439	471	1219		Brassinosteroid signalling positive regulator (BZR1) family protein
Glyma.01G178100	2113	0	0	532	0	0	0	770	0	0	0		Major facilitator superfamily protein
Glyma.01G178200	1028	986	906	917	930	941	957	931	939	909	921	A'	RUB1 conjugating enzyme 1
Glyma.01G178300	885	0	0	0	0	0	0	606	0	869	0		Terpenoid synthases superfamily protein
Glyma.01G178400	2381	2100	1798	367	0	0	0	0	1826	1971	0		Protein of unknown function (DUF677)
Glyma.01G178500	1579	1544	723	875	577	764	1470	1303	1470	1339	1382		Protein of unknown function (DUF607)
Glyma.01G178600	1190	1009	1106	1082	1082	1085	1069	1011	1163	1080	1037	A'	RING/U-box superfamily protein
Glyma.01G178700	1787	112	0	0	726	987	92	114	0	0	0		galacturonosyltransferase-like 2
Glyma.01G178800	1564	0	0	0	0	0	0	202	0	0	0		PQ-loop repeat family protein / transmembrane family protein
Glyma.01G179100	3610	1426	1195	0	1841	0	1776	1698	245	1132	1050		Protein kinase superfamily protein
Glyma.01G179200	1875	0	0	165	0	0	0	0	0	0	0		Tetratricopeptide repeat (TPR)-like superfamily protein
Glyma.01G179300	5716	0	0	711	0	0	0	0	0	0	0		Clathrin, heavy chain
Glyma.01G179800	2326	51	771	2040	1987	2185	2297	1038	2190	251	1968		LIM domain-containing protein
Glyma.01G179900	3228	0	147	0	97	0	0	0	1797	0	0		BEL1-like homeodomain 2
Glyma.01G180000	2460	887	1434	2141	1627	1214	958	2332	2328	2335	2346
Glyma.01G180100	5937	2061	932	910	1282	0	1611	0	0	0	141		nucleic acid binding;sequence-specific DNA binding transcription factors;zinc ion binding
Glyma.01G180400	828	0	291	0	289	398	0	359	260	396	0		CAP (Cysteine-rich secretory proteins, Antigen 5, and Pathogenesis-related 1 protein) superfamily protein
Glyma.01G180600	2004	0	0	444	0	0	0	0	0	788	1975		Tetratricopeptide repeat (TPR)-like superfamily protein
Glyma.01G180700	1043	889	757	0	0	0	0	645	818	0	699		Uncharacterised protein family (UPF0497)
Glyma.01G180800	1339	0	800	0	0	0	0	0	0	0	0		photosystem II subunit O-2
Glyma.01G181000	1285	429	430	476	654	599	1049	472	464	342	472
Glyma.01G181200	1834	1570	1751	1408	1689	1668	1747	1735	1778	1711	1741		Tetratricopeptide repeat (TPR)-like superfamily protein
Glyma.01G181500	2126	0	1990	0	0	0	618	0	0	2119	2057		hydroxyproline-rich glycoprotein family protein
Glyma.01G181700	1424	0	0	1313	0	0	0	0	0	0	0		Zinc-finger domain of monoamine-oxidase A repressor R1
Glyma.01G181800	1972	1703	1723	728	1818	1725	1725	1697	1764	1890	1552		cytochrome P450, family 82, subfamily C, polypeptide 4
Glyma.01G181900	2824	0	809	0	180	242	0	0	0	0	0		cytochrome P450, family 82, subfamily C, polypeptide 4
Glyma.01G182000	4549	1459	590	1237	1268	1126	2964	1112	1795	2724	0		extra-large G-protein 1
Glyma.01G182300	1092	894	907	903	966	900	931	912	995	854	968
Glyma.01G182400	2709	980	0	777	980	885	892	0	0	790	877		Protein kinase superfamily protein
Glyma.01G182500	1274	845	1204	1053	1067	1116	1064	1171	1135	1149	1063		Thioredoxin superfamily protein
Glyma.01G182600	1021	0	0	0	299	348	0	0	741	0	707		homolog of Synechocystis YCF37
Glyma.01G182700	936	0	0	0	0	686	616	0	765	0	748		methyl esterase 9
Glyma.01G182800	690	0	0	254	0	0	0	0	0	0	0
Glyma.01G183000	1559	1379	824	325	1366	0	1367	1367	1367	1237	1358		Dof-type zinc finger DNA-binding family protein
Glyma.01G183100	2438	1935	1997	1903	1920	1837	1955	384	1986	1925	1945		SKU5 similar 17
Glyma.01G183200	664	664	664	664	664	664	664	664	664	664	664	A'	Reticulan like protein B13
Glyma.01G183300	2893	2022	0	1548	611	231	2654	0	0	0	416		Disease resistance protein (CC-NBS-LRR class) family
Glyma.01G183400	3041	780	0	1085	787	813	0	506	0	1967	1218		Disease resistance protein (CC-NBS-LRR class) family
Glyma.01G183500	2093	1471	1474	1310	2079	1898	1720	1582	1605	1530	1429		sucrose nonfermenting 1(SNF1)-related protein kinase 2.3
Glyma.01G183600	1532	1355	1358	1443	1523	1405	1530	1499	1520	1356	1397	none	SWIB complex BAF60b domain-containing protein
Glyma.01G183700	1569	1384	0	0	1237	1351	1391	1516	1453	1407	606		Homeodomain-like superfamily protein
Glyma.01G183800	2326	1067	2185	0	1510	1406	0	0	983	1700	2081
Glyma.01G183900	2463	0	0	0	0	0	1450	0	0	0	0		ASYMMETRIC LEAVES 2-like 1
Glyma.01G184300	2527	0	2324	0	0	0	0	817	0	0	0		CDPK-related kinase
Glyma.01G184400	1722	0	1233	1562	0	1237	1283	811	1250	711	160		SAP domain-containing protein
Glyma.01G184500	5168	711	0	0	0	0	0	0	0	0	0		Transducin/WD40 repeat-like superfamily protein
Glyma.01G184600	2370	248	0	0	0	0	0	0	0	0	0		Protein of unknown function, DUF547
Glyma.01G184700	4160	0	1090	0	0	1325	0	0	351	2070	0
Glyma.01G185200	1708	1549	1621	1662	1532	1581	1665	1161	1665	1634	1596		P-loop containing nucleoside triphosphate hydrolases superfamily protein
Glyma.01G185300	1898	0	1164	1170	954	1209	1230	1232	1264	1238	1175		methionine aminopeptidase 1D
Glyma.01G185500	1131	0	0	0	36	0	0	0	108	0	0
Glyma.01G185700	1829	906	907	944	845	951	777	951	957	858	1002
Glyma.01G185800	1785	1472	1486	1429	1529	1422	1537	1785	1540	1539	1543	none	heat shock factor 4
Glyma.01G185900	1664	904	1397	1263	1403	1512	1369	983	1441	1393	990		Protein of unknown function (DUF1685)
Glyma.01G186000	2055	1895	1907	1944	2006	1382	2017	2021	2002	1936	2033
Glyma.01G186100	1616	921	1440	0	450	1592	1451	1449	1560	1449	1450
Glyma.01G186200	1989	0	0	257	0	150	273	0	75	0	732		zeaxanthin epoxidase (ZEP) (ABA1)
Glyma.01G186300	1983	0	0	0	0	0	1427	1095	979	1511	0		Remorin family protein
Glyma.01G186400	1788	1260	1359	1635	1625	1580	1646	1659	1668	1671	1617		RNA-binding (RRM/RBD/RNP motifs) family protein
Glyma.01G186700	1154	0	0	1035	0	0	0	0	0	0	0		basic helix-loop-helix (bHLH) DNA-binding superfamily protein
Glyma.01G186800	1047	0	754	716	671	559	841	624	0	555	0		ralf-like 34
Glyma.01G187200	2056	0	0	0	0	0	0	0	0	0	104		PLC-like phosphodiesterases superfamily protein
Glyma.01G187300	3491	1881	1648	1226	512	0	0	0	0	0	0		Protein kinase superfamily protein
Glyma.01G187400	5152	1210	346	577	1063	0	399	1543	1769	251	790		DNA-directed DNA polymerases
Glyma.01G187500	1937	0	0	0	0	0	0	709	0	0	0		nicotinate phosphoribosyltransferase 2
Glyma.01G187600	1726	0	0	0	1459	0	0	0	0	0	0		basic helix-loop-helix (bHLH) DNA-binding superfamily protein
Glyma.01G187800	1024	920	0	828	0	928	769	976	919	822	806		F-box/RNI-like superfamily protein
Glyma.01G187900	1973	0	0	0	0	1133	1048	267	0	1467	0		PLC-like phosphodiesterases superfamily protein
Glyma.01G188000	3139	0	0	347	0	0	0	324	0	0	0		SET domain-containing protein
Glyma.01G188100	1465	1272	1304	1304	1280	1337	1286	1283	1362	1210	1303
Glyma.01G188200	3685	0	0	0	0	886	0	0	0	0	0		Plant protein of unknown function (DUF869)
Glyma.01G188400	2247	0	0	0	0	961	0	0	0	0	0		Integrase-type DNA-binding superfamily protein
Glyma.01G188500	1234	1094	1147	1164	1185	1166	1170	1204	1204	1139	1220	A'	Cystathionine beta-synthase (CBS) family protein
Glyma.01G188600	1724	1013	1055	1174	1047	1035	1145	1057	1129	1075	962		DREB and EAR motif protein 2
Glyma.01G188700	1324	1166	1145	1170	1270	1213	1224	1278	1212	1266	1243		RNA-binding (RRM/RBD/RNP motifs) family protein
Glyma.01G188800	1368	0	0	549	0	0	0	0	0	0	0		UDP-Glycosyltransferase superfamily protein
Glyma.01G188900	1326	842	1158	848	1146	1318	1326	839	1199	1159	1317		sumo conjugation enzyme 1
Glyma.01G189100	1870	1612	1488	1361	1590	1255	1637	1437	1270	1433	1487		WRKY DNA-binding protein 15
Glyma.01G189200	2271	1011	438	1451	1241	1765	1934	0	547	271	2106		Nucleotide-diphospho-sugar transferases superfamily protein
Glyma.01G189400	1345	1041	1065	972	1202	1138	1189	1217	1251	0	1152		Rer1 family protein
Glyma.01G189500	2310	0	0	202	0	0	0	0	0	0	0		PTEN 2
Glyma.01G189600	1986	1757	1861	1740	1779	1591	1790	1663	1757	1786	1899		SKP1/ASK1-interacting protein 2
Glyma.01G189800	1295	0	0	0	0	62	0	0	0	0	0		ADP-ribosylation factor A1E
Glyma.01G190100	2367	1359	1343	1189	1317	1208	1336	1290	1412	1191	1441		myb domain protein 73
Glyma.01G190300	955	0	302	822	282	831	0	828	816	0	809		maternal effect embryo arrest 59
Glyma.01G190500	731	662	671	688	689	729	728	708	731	617	588
Glyma.01G190700	1984	517	1316	688	0	907	1939	1863	1451	1780	0		natural resistance-associated macrophage protein 3
Glyma.01G190800	2298	2210	2201	1030	2283	362	2187	2183	2275	1623	2260		Eukaryotic aspartyl protease family protein
Glyma.01G190900	1128	0	0	0	0	164	0	295	0	0	0		arabinogalactan protein 18
Glyma.01G191100	3803	1208	1801	977	1851	622	0	0	3274	0	287		Tetratricopeptide repeat (TPR)-like superfamily protein
Glyma.01G191200	1420	0	0	0	0	0	0	0	1002	0	0		alpha/beta-Hydrolases superfamily protein
Glyma.01G191300	1360	0	1271	389	725	699	1347	705	1360	715	0		Protein phosphatase 2C family protein
Glyma.01G191600	1697	0	0	0	0	0	0	629	0	1283	0		Protein of unknown function (DUF1230)
Glyma.01G191800	2292	670	0	0	0	642	1820	741	1045	0	0		Major facilitator superfamily protein
Glyma.01G191900	2347	0	0	1057	0	0	1058	0	0	0	0		acyl-CoA-binding domain 3
Glyma.01G192000	852	846	638	642	666	628	644	560	653	657	497		Uncharacterised protein family SERF
Glyma.01G192100	1721	423	702	678	1435	1441	448	379	1428	0	1340		casein kinase alpha 1
Glyma.01G192200	2430	0	0	0	0	0	0	0	0	375	0		Ribonuclease III family protein
Glyma.01G192600	2230	0	979	929	0	0	1071	955	1187	567	1161		LOB domain-containing protein 38
Glyma.01G192700	678	0	68	0	0	153	0	242	73	284	0
Glyma.01G192800	189	0	0	0	180	0	0	178	0	169	0
Glyma.01G192900	2368	0	0	0	0	0	209	0	0	0	0
Glyma.01G193100	1728	0	0	0	0	0	1532	0	0	0	0		O-Glycosyl hydrolases family 17 protein
Glyma.01G193200	3436	1139	1166	1624	664	1041	1193	3299	1469	1660	800		formin homolog 6
Glyma.01G193400	2172	0	0	0	0	249	94	111	127	73	64		cyclin d5;1
Glyma.01G193500	3961	0	129	0	0	0	0	0	0	0	0		ARM repeat superfamily protein
Glyma.01G193600	3960	0	492	0	0	0	2650	0	0	0	458		calcium ATPase 2
Glyma.01G193700	1542	1193	1220	0	1162	1238	1202	0	1059	1133	1297		voltage dependent anion channel 2
Glyma.01G193800	913	727	737	739	747	752	752	759	763	740	839		Translation protein SH3-like family protein
Glyma.01G193900	1791	1593	215	383	1351	424	424	0	1495	746	0		Phototropic-responsive NPH3 family protein
Glyma.01G194000	2152	0	0	0	365	0	0	0	0	0	0		adenosine-5\'-phosphosulfate (APS) kinase 3
Glyma.01G194100	2292	2116	2124	929	2124	2121	2198	2128	2121	2143	2165		plant U-box 49
Glyma.01G194200	2433	0	0	0	1527	1668	0	0	1739	0	1312		GRAS family transcription factor
Glyma.01G194300	2031	464	849	2025	0	1290	448	0	0	0	199		glycosyl hydrolase family protein 43
Glyma.01G194500	1166	0	0	0	0	0	0	0	821	0	0		ADP-ribosylation factor-like A1C
Glyma.01G194600	1723	0	359	1266	1572	1522	1570	1593	1532	0	1382		Homeodomain-like/winged-helix DNA-binding family protein
Glyma.01G194700	2143	563	777	0	986	1334	1815	1334	1261	1214	1244		N-acetyl-l-glutamate synthase 1
Glyma.01G194800	2013	1163	476	953	785	0	1867	1769	0	1859	0		Uncharacterized conserved protein (DUF2215)
Glyma.01G194900	1709	1576	1703	1438	1703	1418	1507	1522	1694	1473	1423		heptahelical protein 4
Glyma.01G195000	1839	427	346	457	707	0	0	1334	0	0	348		Galactosyl transferase GMA12/MNN10 family protein
Glyma.01G195100	1073	0	0	0	0	0	640	0	661	0	661
Glyma.01G195200	2797	0	0	130	765	150	107	0	0	0	0		ARM repeat superfamily protein
Glyma.01G195400	1695	1573	1602	1570	1544	1617	1635	1642	1635	1572	1648		BSD domain-containing protein
Glyma.01G195500	2068	573	0	0	157	0	0	0	1083	0	1083		ACT domain repeat 1
Glyma.01G195600	1858	82	0	0	0	0	0	0	0	0	0		Carbohydrate-binding protein
Glyma.01G195700	586	422	358	0	0	0	0	0	361	422	0		phytosulfokine 4 precursor
Glyma.01G195900	2351	0	80	85	0	0	0	0	0	0	0		Integrase-type DNA-binding superfamily protein
Glyma.01G196000	1433	1161	430	0	1213	0	1166	1081	1235	845	1139		receptor like protein 44
Glyma.01G196200	1573	0	0	0	1072	0	1374	1200	1278	0	1437		myb domain protein 84
Glyma.01G196300	1824	550	1450	1538	1363	1492	1491	1394	1544	1434	1495		branched-chain aminotransferase 3
Glyma.01G196400	2241	81	506	347	392	0	1191	615	512	591	0		little nuclei4
Glyma.01G196500	252	0	227	0	252	0	245	0	0	0	0
Glyma.01G196600	1425	0	176	0	0	0	0	0	0	0	0		Homeobox-leucine zipper protein family
Glyma.01G196700	604	0	0	0	0	0	131	0	0	0	0
Glyma.01G197000	568	568	0	0	565	255	0	63	275	249	568
Glyma.01G197100	2150	1858	1239	1970	1939	1990	2004	1887	1979	1951	2147		nitrogen fixation S (NIFS)-like 1
Glyma.01G197200	924	0	0	0	541	508	0	0	0	0	0
Glyma.01G197300	1567	0	77	0	446	0	993	1090	241	118	84
Glyma.01G197600	3920	530	334	981	743	972	1733	0	433	0	0		HAESA-like 2
Glyma.01G197700	1634	0	0	0	0	0	0	0	90	0	0		peroxisomal NAD-malate dehydrogenase 1
Glyma.01G197800	3391	2199	368	0	0	0	769	423	859	1878	1296		Leucine-rich receptor-like protein kinase family protein
Glyma.01G198100	1979	456	575	0	576	0	0	0	235	0	0		basic helix-loop-helix (bHLH) DNA-binding superfamily protein
Glyma.01G198200	1536	1292	429	1534	649	1478	562	0	1501	0	1472
Glyma.01G198400	159	0	0	0	0	111	0	0	91	0	0
Glyma.01G198500	1621	1511	0	1411	0	175	1432	559	604	1357	1406
Glyma.01G198600	804	803	749	794	797	791	804	789	804	799	804		Peptidase M20/M25/M40 family protein
Glyma.01G198900	1889	0	485	144	566	318	1465	0	0	343	1323		AT hook motif DNA-binding family protein
Glyma.01G199000	2037	655	565	826	408	0	1026	1549	1635	1598	933		Clathrin adaptor complexes medium subunit family protein
Glyma.01G199100	1098	921	920	626	846	900	998	903	984	579	934
Glyma.01G199200	1275	0	781	879	0	0	0	0	0	0	1164		lsd one like 1
Glyma.01G199300	2119	0	1940	784	0	0	0	0	0	0	0
Glyma.01G199600	3106	211	113	242	171	934	155	65	186	164	270		poltergeist like 1
Glyma.01G199700	828	0	0	0	0	0	0	0	0	0	275		glycine decarboxylase complex H
Glyma.01G199800	1569	0	0	0	0	0	0	0	85	0	0		ent-kaurenoic acid hydroxylase 2
Glyma.01G199900	666	479	508	652	481	482	653	476	0	539	0
Glyma.01G200000	1318	727	925	932	860	941	1113	1170	1149	935	927
Glyma.01G200300	1039	0	0	0	0	0	0	0	0	0	506
Glyma.01G200400	1551	0	0	0	0	0	0	632	0	0	0		Peroxidase superfamily protein
Glyma.01G200500	2276	0	142	0	486	0	0	814	0	0	109		myo-inositol polyphosphate 5-phosphatase 2
Glyma.01G200700	1496	1116	1314	1308	366	0	1323	1296	1171	1353	222		tobamovirus multiplication 2A
Glyma.01G200900	1747	0	0	0	0	0	1635	988	1562	0	1635
Glyma.01G201000	908	903	904	908	904	886	907	906	882	900	887	A'	plastid ribosomal protein l11
Glyma.01G201100	934	697	718	808	725	590	925	759	925	720	925		Vacuolar protein sorting 55 (VPS55) family protein
Glyma.01G201200	315	315	315	315	315	315	315	315	312	315	305
Glyma.01G201300	907	322	328	0	779	0	836	190	701	0	706		phosphoglucosamine mutase-related
Glyma.01G201400	864	0	0	0	0	41	0	0	0	0	0		phosphoglucosamine mutase-related
Glyma.01G201600	366	0	0	0	0	0	0	365	0	0	0		Tetratricopeptide repeat (TPR)-like superfamily protein
Glyma.01G201800	2064	0	288	0	598	0	0	0	0	546	0		pentatricopeptide (PPR) repeat-containing protein
Glyma.01G201900	336	0	0	0	0	0	0	292	0	0	0		Haloacid dehalogenase-like hydrolase (HAD) superfamily protein
Glyma.01G202000	1160	1074	0	1089	0	758	1098	1108	984	0	1101		Haloacid dehalogenase-like hydrolase (HAD) superfamily protein
Glyma.01G202100	768	123	0	111	429	0	0	130	0	182	194		expansin-like B1
Glyma.01G202200	2039	0	0	0	0	0	241	0	0	0	0		BON association protein 2
Glyma.01G202500	1084	1018	1035	1038	1039	1036	1041	1035	1069	1022	1018	A'	Ras-related small GTP-binding family protein
Glyma.01G202600	4776	2700	2528	2308	1682	3656	929	2406	4331	2700	4622		RNA helicase, putative
Glyma.01G202700	2132	0	0	0	154	0	448	0	0	142	0		SU(VAR)3-9 homolog 6
Glyma.01G202800	537	0	0	190	0	0	0	0	532	0	500		FAR1-related sequence 5
Glyma.01G202900	1319	99	0	1046	0	0	0	0	658	0	160		FAR1-related sequence 11
Glyma.01G203000	5159	0	0	0	326	0	0	0	0	0	0
Glyma.01G203100	3400	399	1221	825	411	78	110	257	3026	1781	0		lon protease 2
Glyma.01G203200	1473	0	0	0	1236	770	0	0	0	0	0		Protein of unknown function (DUF581)
Glyma.01G203300	2162	1383	1179	1775	1799	809	1788	1742	1754	1743	1814		SBP (S-ribonuclease binding protein) family protein
Glyma.01G203400	2041	1220	1224	0	1009	0	1962	302	1919	153	1932		chloroplast beta-amylase
Glyma.01G203500	1738	574	1509	1736	1458	1034	1641	0	1521	1013	1584		Protein kinase superfamily protein
Glyma.01G203600	629	552	530	539	525	538	542	546	533	542	525	A'	Zinc-binding ribosomal protein family protein
Glyma.01G203700	956	592	646	568	428	281	604	552	630	534	0
Glyma.01G203800	1510	1402	1406	1392	1406	1408	1423	1510	1429	1410	1426		casein kinase II beta chain 2
Glyma.01G203900	1089	612	0	0	0	0	0	0	0	0	0		glycine-rich protein
Glyma.01G204000	1919	1748	1758	1884	1856	1752	1758	1758	1758	1759	1758		glycine-rich protein
Glyma.01G204200	1393	0	1219	0	0	0	0	0	0	0	1250		Protein kinase superfamily protein
Glyma.01G204300	1645	0	816	0	1046	0	1073	0	1090	0	728		peptidyl-prolyl cis-trans isomerases
Glyma.01G204400	1214	0	0	0	0	0	653	0	0	257	0		TIFY domain/Divergent CCT motif family protein
Glyma.01G204500	1179	242	0	1102	0	82	0	1103	222	0	1097		Restriction endonuclease, type II-like superfamily protein
Glyma.01G204600	1629	0	0	0	400	0	0	0	0	0	0		glutamate dehydrogenase 2
Glyma.01G204900	3908	1269	919	827	1014	0	96	1338	0	1183	1653		SU(VAR)3-9 homolog 6
Glyma.01G205000	339	0	0	0	0	0	312	339	0	0	0		tRNA modification GTPase, putative
Glyma.01G205200	1220	1069	1219	1053	1128	1043	1211	1124	1220	1103	1191	A'	BAX inhibitor 1
Glyma.01G205300	1048	656	0	0	552	880	0	0	172	0	0		Plant VAMP (vesicle-associated membrane protein) family protein
Glyma.01G205400	988	915	929	894	954	983	982	925	931	966	977		Ribosomal protein L19 family protein
Glyma.01G205600	1246	1126	0	0	1137	0	0	0	1190	959	0
Glyma.01G205700	1694	1471	1395	1385	1422	1630	1480	1609	1613	1614	1607	none	FAD/NAD(P)-binding oxidoreductase family protein
Glyma.01G205800	826	756	786	814	826	821	826	826	826	814	223
Glyma.01G205900	1695	0	0	0	0	0	671	0	0	0	0		alpha/beta-Hydrolases superfamily protein
Glyma.01G206000	2163	1556	1611	484	1599	1695	1770	1767	1765	1732	1744		VEFS-Box of polycomb protein
Glyma.01G206100	1515	0	0	0	0	0	0	0	0	0	55
Glyma.01G206200	1104	914	1011	866	925	878	921	921	915	912	982		ubiquitin C-terminal hydrolase 3
Glyma.01G206400	3452	695	0	170	692	682	284	243	186	184	0		receptor-like protein kinase 1
Glyma.01G206600	1518	0	0	625	377	0	0	0	0	0	0		ethylene responsive element binding factor 1
Glyma.01G206700	828	823	212	828	828	0	828	828	824	828	825		ethylene responsive element binding factor 5
Glyma.01G206800	699	369	0	0	0	0	361	329	0	0	694		nudix hydrolase homolog 8
Glyma.01G206900	3248	1153	1603	833	1265	1286	1150	1712	3095	2278	1337		nudix hydrolase homolog 8
Glyma.01G207100	1928	122	955	958	0	0	944	650	1132	987	0		RING/U-box superfamily protein
Glyma.01G207200	1486	0	0	0	0	0	736	0	1334	0	0		alpha/beta-Hydrolases superfamily protein
Glyma.01G207300	1275	0	1068	1086	1259	1111	1178	1270	1275	1114	1142		Homeobox-leucine zipper protein 4 (HB-4) / HD-ZIP protein
Glyma.01G207400	3409	2297	1374	1669	989	1499	1728	937	2526	0	647		ubiquitin-protein ligases
Glyma.01G207500	2396	0	563	1766	0	0	1388	0	0	0	1965		acyl-CoA oxidase 1
Glyma.01G207700	1023	876	857	872	896	837	872	903	882	831	874	A'	Ribosomal protein L23/L15e family protein
Glyma.01G207800	1715	1388	1517	1468	1427	1511	1519	1423	1462	1505	1402		phosphatidylserine decarboxylase 1
Glyma.01G207900	1393	382	0	618	0	588	0	581	0	1289	0		Plant protein of unknown function (DUF828) with plant pleckstrin homology-like region
Glyma.01G208000	1171	952	962	859	972	965	980	0	973	977	1142		Formyl transferase
Glyma.01G208100	3808	1877	2423	3064	3721	1881	3744	3557	3727	2410	3540		ATP binding;leucine-tRNA ligases;aminoacyl-tRNA ligases;nucleotide binding;ATP binding;aminoacyl-tRNA ligases
Glyma.01G208200	1335	980	759	1047	984	1007	1048	1047	1233	1016	995		tonoplast intrinsic protein 2;3
Glyma.01G208400	1263	1175	1189	1171	1147	1254	1252	1252	1239	1212	1251		SNARE-like superfamily protein
Glyma.01G208600	6495	0	436	0	0	0	159	679	0	2561	0		G2484-1 protein
Glyma.01G208700	2043	0	1617	0	0	0	571	0	0	0	0		O-fucosyltransferase family protein
Glyma.01G208800	1092	0	0	0	902	0	0	0	0	0	0		Matrixin family protein
Glyma.01G209200	5224	1618	0	925	1920	1103	1981	539	2151	0	0		RGPR-related
Glyma.01G209300	5263	638	587	1007	1455	2414	2587	0	0	0	2065		RGPR-related
Glyma.01G209400	315	309	304	304	309	307	307	311	305	307	304	A'	Ribosomal protein S30 family protein
Glyma.01G209500	1443	0	0	0	0	0	1199	0	0	0	0		Pectin lyase-like superfamily protein
Glyma.01G209700	1236	0	0	0	760	0	0	0	0	0	0
Glyma.01G209800	2244	1800	2021	1962	2057	1953	1997	2011	2008	1960	1969		DNAJ heat shock N-terminal domain-containing protein
Glyma.01G210000	333	0	0	329	217	0	0	328	0	0	0
Glyma.01G210100	1282	0	0	0	0	0	0	601	0	1076	0		plant VAP homolog 12
Glyma.01G210200	847	761	820	821	824	657	822	845	826	813	808		Ubiquitin-like superfamily protein
Glyma.01G210600	3131	2332	1593	0	0	1687	2122	0	417	2175	2314		OSBP(oxysterol binding protein)-related protein 2A
Glyma.01G210700	1129	965	929	1095	990	0	1079	0	1060	0	1037
Glyma.01G210800	868	285	797	0	733	0	341	0	0	0	0		adenine phosphoribosyl transferase 3
Glyma.01G210900	1059	0	0	0	0	0	0	36	0	0	0
Glyma.01G211200	2324	2150	2199	2180	2302	2152	2209	2182	2249	2209	2222	none	stress-inducible protein, putative
Glyma.01G211300	1089	989	1088	953	1023	969	1039	978	1068	981	1068	A	Plant invertase/pectin methylesterase inhibitor superfamily protein
Glyma.01G211400	513	0	0	511	0	0	0	0	0	0	0
Glyma.01G211700	2265	1284	929	880	1423	956	1017	981	833	1060	1109		Calcium-binding EF-hand family protein
Glyma.01G211800	1577	0	0	437	0	0	0	0	0	0	0		NmrA-like negative transcriptional regulator family protein
Glyma.01G211900	2792	0	0	2352	0	0	0	60	2226	787	1499		Leucine-rich repeat protein kinase family protein
Glyma.01G212000	1919	1910	1907	1810	1676	1808	1916	1907	1907	1907	1907	B	Glycine cleavage T-protein family
Glyma.01G212100	1285	884	805	1065	1066	1121	1001	960	1179	930	780		Protein of unknown function (DUF1442)
Glyma.01G212200	2665	1398	1347	2319	631	985	2421	1820	1106	0	1781		Sec1/munc18-like (SM) proteins superfamily
Glyma.01G212400	3289	0	0	0	665	0	0	57	0	0	0
Glyma.01G212500	1088	0	84	0	76	0	0	0	0	0	0
Glyma.01G212800	2208	1382	735	1868	1109	0	969	1955	2027	2024	2023		ACT domain repeat 8
Glyma.01G212900	1005	298	754	826	830	578	764	302	918	813	0		Double Clp-N motif protein
Glyma.01G213100	1632	0	111	1226	0	1045	1484	1226	983	0	1491		AT-hook motif nuclear-localized protein 22
Glyma.01G213200	3456	0	1548	0	0	0	0	0	0	0	0		armadillo repeat kinesin 3
Glyma.01G213300	898	0	0	0	0	0	0	0	603	824	852
Glyma.01G213500	1571	1297	789	0	1159	1469	1465	1487	1571	664	1455		SNARE associated Golgi protein family
Glyma.01G213700	2481	1557	1967	0	847	2121	0	0	0	207	553		ACC synthase 10
Glyma.01G214100	1796	1382	1686	595	1470	584	1684	1742	1508	1697	1713		YTH family protein
Glyma.01G214200	1320	0	0	0	0	0	0	0	0	1090	0		leucoanthocyanidin dioxygenase
Glyma.01G214500	1936	0	1049	0	0	0	0	0	1913	0	1800		FIZZY-related 2
Glyma.01G214600	1311	1303	1297	1237	1303	1296	1303	1303	1303	1303	1215		non-yellowing 1
Glyma.01G214700	2876	0	182	874	1809	896	2847	0	2453	756	2771		Protein of unknown function (DUF544)
Glyma.01G214800	1804	0	0	674	1084	0	1170	1500	1435	0	1040		KNOTTED-like homeobox of Arabidopsis thaliana 7
Glyma.01G214900	801	0	0	0	0	0	0	0	0	691	0
Glyma.01G215000	1026	0	0	0	752	0	0	0	0	0	0
Glyma.01G215400	837	815	0	0	0	0	0	0	0	0	0		nucleotide-rhamnose synthase/epimerase-reductase
Glyma.01G215500	2108	0	0	0	1161	1175	0	0	1728	0	1685		hydroxymethylglutaryl-CoA synthase / HMG-CoA synthase / 3-hydroxy-3-methylglutaryl coenzyme A synthase
Glyma.01G215800	1702	1425	1414	1539	1408	1420	1516	1445	1407	1447	1547		Pleckstrin homology (PH) domain superfamily protein
Glyma.01G215900	1086	0	0	0	0	0	0	0	566	0	0
Glyma.01G216000	9304	68	0	2363	623	457	703	0	2625	2319	1651		Integrase-type DNA-binding superfamily protein
Glyma.01G216400	785	600	668	668	771	601	661	618	767	671	631
Glyma.01G216500	2022	0	0	0	0	418	0	1273	374	0	1817		anaphase-promoting complex subunit 8
Glyma.01G216600	1994	0	0	0	399	0	1190	0	0	0	0		MATE efflux family protein
Glyma.01G216700	532	0	0	528	416	0	0	531	0	0	253
Glyma.01G216800	156	147	149	149	0	0	149	140	0	0	0
Glyma.01G216900	1987	0	0	0	0	0	0	0	0	102	0		cytochrome P450, family 87, subfamily A, polypeptide 2
Glyma.01G217000	1485	0	0	0	0	0	1414	0	0	0	0		cytochrome P450, family 71, subfamily B, polypeptide 2
Glyma.01G217100	3029	120	254	140	1131	2558	185	450	149	138	133		PAS domain-containing protein tyrosine kinase family protein
Glyma.01G217200	1725	0	0	0	0	0	0	0	0	1075	0		IQ-domain 22
Glyma.01G217300	1664	1495	1663	1485	1663	1664	1527	1659	1662	1655	1664		Zinc finger, C3HC4 type (RING finger) family protein
Glyma.01G217400	2138	1950	1948	1893	1913	1710	1954	1898	1952	1921	1925	none	winged-helix DNA-binding transcription factor family protein
Glyma.01G217500	1854	0	0	623	1658	0	1398	690	1688	1689	1040		myb domain protein 3r-5
Glyma.01G217600	1566	0	0	0	0	0	72	302	0	0	0		osmotin 34
Glyma.01G217700	750	0	0	647	649	658	644	0	649	702	0		osmotin 34
Glyma.01G217900	2096	1575	1463	1727	1578	1661	1643	1724	1596	1497	1619		Transcription initiation factor TFIIE, beta subunit
Glyma.01G218100	3836	0	707	0	0	0	86	0	0	0	1192		Myosin heavy chain-related protein
Glyma.01G218200	855	152	0	0	0	0	647	0	776	0	0		Protein of unknown function (DUF567)
Glyma.01G218300	1111	1054	1111	1051	1111	1017	1085	1055	1089	1058	1056	A'	Fcf2 pre-rRNA processing protein
Glyma.01G218400	2190	0	0	0	424	0	0	0	313	741	0		Arabidopsis thaliana protein of unknown function (DUF821)
Glyma.01G218500	510	373	449	449	462	420	452	443	483	483	452		Transmembrane amino acid transporter family protein
Glyma.01G218600	1740	0	1598	1534	1578	1609	1637	1615	1637	1598	1613		Transmembrane amino acid transporter family protein
Glyma.01G218900	780	0	170	0	0	0	0	0	0	0	0		actin depolymerizing factor 7
Glyma.01G219000	2618	0	0	440	361	412	431	0	0	0	0		heavy metal atpase 5
Glyma.01G219400	820	814	815	794	815	813	818	814	819	799	812	A'	glutathione peroxidase 6
Glyma.01G219500	240	0	164	141	0	0	0	0	0	72	0		glutathione peroxidase 8
Glyma.01G219600	1952	0	1262	671	780	0	0	1630	1905	1815	0		AT hook motif DNA-binding family protein
Glyma.01G219700	1729	1175	1258	893	1181	1069	1147	1049	1068	1067	1189		Polynucleotidyl transferase, ribonuclease H-like superfamily protein
Glyma.01G219800	6116	927	1232	2300	3069	2353	1469	1330	520	2502	3311		transcription factor jumonji (jmjC) domain-containing protein
Glyma.01G219900	1849	1848	1849	1849	1849	1849	1849	1849	1849	1849	1849	D	glutamate-cysteine ligase
Glyma.01G220000	1310	1127	1126	567	1130	1125	1114	1110	1299	874	1160
Glyma.01G220100	1048	0	0	0	0	0	0	343	0	0	0		bromo-adjacent homology (BAH) domain-containing protein
Glyma.01G220200	2087	1946	1955	2063	2021	2063	2030	2036	2027	2055	2034		bromo-adjacent homology (BAH) domain-containing protein
Glyma.01G220400	2031	1898	1906	1874	763	2001	1920	1924	1900	1947	1973		SIGNAL PEPTIDE PEPTIDASE-LIKE 2
Glyma.01G220500	495	0	0	0	0	0	0	191	0	0	0
Glyma.01G220600	1333	308	1070	1120	1084	205	1238	1064	1072	0	1097		plasma membrane intrinsic protein 1;4
Glyma.01G220700	3699	640	955	1171	1121	774	0	1733	3353	745	0		Protein kinase superfamily protein
Glyma.01G221300	1220	585	628	782	921	741	747	650	763	1095	647		brassinosteroid-responsive RING-H2
Glyma.01G221400	1536	0	0	0	0	0	216	0	0	0	0		Phosphoglycerate mutase family protein
Glyma.01G221700	1609	252	236	191	239	241	191	232	191	243	243		Nuclear transport factor 2 (NTF2) family protein
Glyma.01G221800	540	459	540	465	540	438	535	540	540	540	540
Glyma.01G222000	1872	0	572	0	1088	1278	1454	0	0	1035	1291		MAP kinase 4
Glyma.01G222100	993	769	815	869	909	783	842	842	876	945	887	A'	RNA binding Plectin/S10 domain-containing protein
Glyma.01G222400	1522	1415	1419	1412	1412	1416	1422	1428	1467	1479	1419		phosphatase-related
Glyma.01G222500	3141	0	655	1905	770	120	0	1908	974	0	2859		RING/U-box superfamily protein
Glyma.01G222600	1047	953	788	832	832	879	999	943	896	843	763		Protein of unknown function (DUF567)
Glyma.01G223000	1817	1536	1770	1256	1817	1689	1688	1814	1760	1656	1742
Glyma.01G223100	3178	691	0	0	204	481	753	0	0	523	0		P-loop containing nucleoside triphosphate hydrolases superfamily protein
Glyma.01G223200	1937	1755	1851	0	1505	1853	1806	0	1910	1846	1863		calcium-dependent protein kinase 6
Glyma.01G223400	2935	1411	0	0	0	0	0	874	0	0	2744
Glyma.01G223500	1467	680	1381	1371	752	1316	1387	1381	1348	1369	1371		Uncharacterized protein family (UPF0016)
Glyma.01G223600	2939	509	0	563	2099	1775	0	2918	603	922	0		cation/H+ exchanger 18
Glyma.01G223700	2530	0	0	669	0	0	2270	1064	2003	0	0
Glyma.01G223800	989	794	758	732	703	714	756	684	801	734	728		Lactoylglutathione lyase / glyoxalase I family protein
Glyma.01G223900	3128	0	425	0	0	0	0	71	0	0	0		Galactose mutarotase-like superfamily protein
Glyma.01G224000	2444	883	0	0	0	0	0	0	0	0	0		Leucine-rich repeat protein kinase family protein
Glyma.01G224100	1332	0	0	0	0	0	0	0	897	0	0		cytokinin response factor 4
Glyma.01G224200	4454	1349	2100	3106	3173	1328	3701	2379	3013	2096	4223		SPA1-related 2
Glyma.01G224300	2518	2285	2061	1959	1562	2439	2118	2370	2472	2184	2420		crooked neck protein, putative / cell cycle protein, putative
Glyma.01G224400	1357	0	0	0	0	0	1096	0	0	0	0		adenine nucleotide transporter 1
Glyma.01G224500	1954	1661	1617	1759	265	0	1952	986	1950	1221	1610		Transmembrane amino acid transporter family protein
Glyma.01G224700	1399	0	0	0	1203	1338	1299	1348	1348	1039	0		Transducin/WD40 repeat-like superfamily protein
Glyma.01G224800	1706	0	0	0	446	0	0	0	0	1070	0		WRKY family transcription factor
Glyma.01G224900	1328	397	422	723	806	387	284	394	399	0	401		Homeodomain-like superfamily protein
Glyma.01G225000	945	0	0	0	0	0	0	0	0	945	0		Integrase-type DNA-binding superfamily protein
Glyma.01G225100	1498	1470	1408	1432	1423	1420	1412	1461	1423	1350	1407	A'	highly ABA-induced PP2C gene 3
Glyma.01G225200	2533	1629	1691	2327	1980	1700	2444	2386	2336	2262	2391		AMP-dependent synthetase and ligase family protein
Glyma.01G225300	1239	1201	1229	1195	1215	1161	1233	1152	1235	1146	1218
Glyma.01G225400	643	519	533	518	577	518	590	555	574	571	510
Glyma.01G225600	297	0	0	0	0	0	0	0	62	0	0
Glyma.01G225700	1846	1356	995	595	1809	1599	1748	1636	1846	1591	1651		PHD finger protein-related
Glyma.01G225800	1697	1635	1637	1638	1625	1632	1690	1697	1645	1620	1692	none	UDP-D-glucose/UDP-D-galactose 4-epimerase 5
Glyma.01G225900	2401	1241	2035	2042	2079	2052	1079	716	2367	2186	2121		dynamin-like protein
Glyma.01G226000	1965	0	0	1092	689	0	0	0	0	0	0		alpha/beta-Hydrolases superfamily protein
Glyma.01G226100	1286	0	884	886	0	1164	910	758	850	0	832		Glycine-rich protein family
Glyma.01G226200	2777	516	0	81	0	123	0	57	0	0	0		phosphoinositide 4-kinase gamma 4
Glyma.01G226500	1545	0	416	0	418	0	0	0	0	0	0		cytochrome P450, family 97, subfamily B, polypeptide 3
Glyma.01G226600	2925	0	121	0	666	0	0	0	0	0	0		scarecrow-like 3
Glyma.01G226700	2522	0	729	0	0	0	0	0	82	0	0		ALBINA 1
Glyma.01G226800	1564	1453	1489	1071	1439	1417	1420	1442	1500	1459	1459		THUMP domain-containing protein
Glyma.01G226900	2131	1437	1240	1969	2094	1723	1592	1984	1968	601	1757		hexokinase-like 1
Glyma.01G227000	3128	2954	2017	1529	950	0	3055	998	2579	2963	2909		Adaptin family protein
Glyma.01G227200	2837	0	0	993	1542	0	0	1115	107	0	429		CCCH-type zinc fingerfamily protein with RNA-binding domain
Glyma.01G227300	1233	1008	1083	1061	1233	1101	1141	1139	1139	1106	1207	A'	RNA-binding (RRM/RBD/RNP motifs) family protein
Glyma.01G227400	1551	1398	1433	1415	438	1408	1430	1495	1435	1458	1418		hydroxymethylbilane synthase
Glyma.01G227700	1314	1314	1314	1314	1314	1314	1314	1314	1314	1314	1314		3\'-5\'-exoribonuclease family protein
Glyma.01G227900	1573	1471	1494	1487	1515	1462	1438	1459	1568	1454	1457	none	hydroxysteroid dehydrogenase 5
Glyma.01G228000	4080	229	708	411	475	1514	80	1028	1174	231	1121		Pentatricopeptide repeat (PPR) superfamily protein
Glyma.01G228100	2233	182	1477	721	1435	1513	1539	1641	1654	1605	1525		Transcription factor DP
Glyma.01G228200	3229	0	443	644	236	0	1503	0	0	0	0		Homeodomain-like superfamily protein
Glyma.01G228300	1457	0	488	1365	1268	1381	1322	1368	1353	1312	210
Glyma.01G228400	825	675	757	764	761	716	793	781	783	766	735		NADH:ubiquinone oxidoreductase, 17.2kDa subunit
Glyma.01G228500	2533	0	552	0	733	1949	2227	1873	1972	2062	1683		RING/U-box superfamily protein
Glyma.01G228600	1030	0	0	0	91	0	0	0	0	0	0		Translin family protein
Glyma.01G228700	1496	1449	1446	1441	1442	1450	1445	1439	0	1422	1441		Chalcone and stilbene synthase family protein
Glyma.01G228800	3139	789	0	1074	0	0	0	0	0	0	0		Pentatricopeptide repeat (PPR) superfamily protein
Glyma.01G228900	4517	435	787	465	1650	1772	407	0	571	0	2356		exportin 1A
Glyma.01G229000	925	866	870	868	871	869	885	880	882	801	867		ADP-ribosylation factor B1C
Glyma.01G229200	3131	0	0	0	614	0	0	0	0	0	158		RELA/SPOT homolog 3
Glyma.01G229300	735	0	0	0	0	0	0	0	0	0	328		ribonuclease P family protein
Glyma.01G229400	4146	2735	2552	2477	3003	2673	1686	3983	3596	1713	1463		P-loop containing nucleoside triphosphate hydrolases superfamily protein
Glyma.01G229500	2403	2123	1989	1540	1599	1761	1558	1087	2046	1900	2257		Tudor/PWWP/MBT superfamily protein
Glyma.01G229700	3081	1214	2731	1486	2649	1993	2756	2399	2740	2682	2053		Pre-mRNA-splicing factor 3
Glyma.01G229800	1245	1050	1024	1054	1040	1046	1051	1047	1078	1047	1050		rubredoxin family protein
Glyma.01G229900	2390	300	828	0	404	0	0	0	1088	0	0		Protein of unknown function (DUF604)
Glyma.01G230200	1005	806	989	450	512	494	0	860	794	795	802
Glyma.01G230300	1334	564	373	334	879	734	1008	999	670	1012	0
Glyma.01G230400	1483	968	0	909	1010	139	1013	992	976	309	921		PLAC8 family protein
Glyma.01G230500	2274	582	0	0	0	0	0	0	0	0	0		Tetratricopeptide repeat (TPR)-like superfamily protein
Glyma.01G230600	2426	0	0	0	0	0	0	0	0	0	101		Pentatricopeptide repeat (PPR-like) superfamily protein
Glyma.01G230700	2825	1153	2043	1021	2754	2728	2820	2637	1641	1989	2748		KH domain-containing protein
Glyma.01G230900	1022	640	0	667	582	670	778	619	615	0	0		cytochrome c-2
Glyma.01G231000	612	0	0	606	88	0	0	214	0	0	0		Integrase-type DNA-binding superfamily protein
Glyma.01G231100	587	0	0	0	143	0	0	0	0	0	0
Glyma.01G231400	2059	1795	1802	601	1852	1769	1881	1849	1928	1837	1927		FK506 BINDING PROTEIN 53
Glyma.01G231600	3156	1488	2030	2112	2110	2097	2363	2023	2263	2116	2129		alpha/beta-Hydrolases superfamily protein
Glyma.01G231700	2032	790	1867	0	1864	1840	398	853	1758	0	0		light-mediated development protein 1 / deetiolated1 (DET1)
Glyma.01G231900	1270	1139	1033	0	1140	1112	1075	1072	1149	0	1125		Rieske (2Fe-2S) domain-containing protein
Glyma.01G232000	885	0	0	0	710	0	0	618	0	0	0		Integrase-type DNA-binding superfamily protein
Glyma.01G232100	2067	1033	823	1734	1880	1961	1959	1133	1880	1864	1990		acyl activating enzyme 1
Glyma.01G232300	831	329	709	729	737	557	733	714	555	726	710		RNA-binding (RRM/RBD/RNP motifs) family protein
Glyma.01G232600	1846	1703	1560	1774	1829	1541	1560	1550	1630	1539	1559		Target of Myb protein 1
Glyma.01G232800	3047	0	270	1685	0	829	0	514	0	1585	0		Kinase interacting (KIP1-like) family protein
Glyma.01G233000	1870	1668	970	1803	1821	1828	1841	1868	1831	1867	1862		heat shock factor 3
Glyma.01G233100	1172	0	0	0	747	0	0	0	0	0	0		Protein kinase superfamily protein
Glyma.01G233200	1143	386	1061	0	1023	1089	1086	1066	1060	1005	1133		Acyl-CoA N-acyltransferases (NAT) superfamily protein
Glyma.01G233300	4622	3222	1935	2169	3344	1457	3825	2601	4440	3326	4415		Insulinase (Peptidase family M16) family protein
Glyma.01G233500	1374	1220	1171	1232	493	1198	1221	1227	1214	652	1243
Glyma.01G233600	3767	0	452	0	0	0	45	0	39	745	460		Plant protein of unknown function (DUF827)
Glyma.01G233700	1328	0	1015	0	1155	0	1119	1128	1108	1076	1157		Undecaprenyl pyrophosphate synthetase family protein
Glyma.01G233900	2466	0	0	0	0	0	1015	0	0	0	0		Tetratricopeptide repeat (TPR)-like superfamily protein
Glyma.01G234000	1484	1443	740	1396	1327	181	1453	1210	1459	798	964		PLATZ transcription factor family protein
Glyma.01G234200	846	803	794	759	791	764	804	842	816	807	822
Glyma.01G234300	5261	982	1817	857	1707	2138	3388	0	1251	1523	5029		RING/FYVE/PHD zinc finger superfamily protein
Glyma.01G234400	1670	0	0	0	0	0	0	1188	0	0	1214		growth-regulating factor 5
Glyma.01G234500	1637	1289	1534	1596	1513	1314	1596	1595	1635	1286	1596		Nucleotide-diphospho-sugar transferases superfamily protein
Glyma.01G234600	3676	298	0	405	2773	0	1217	400	1184	0	0		zinc knuckle (CCHC-type) family protein
Glyma.01G234700	2123	1802	1881	1822	1956	1727	1852	1880	1808	2021	1834		Polyketide cyclase/dehydrase and lipid transport superfamily protein
Glyma.01G235200	3361	889	131	852	0	1468	1463	0	0	756	638		P-loop containing nucleoside triphosphate hydrolases superfamily protein
Glyma.01G235500	1067	0	0	0	125	0	0	91	68	0	0
Glyma.01G235600	1575	1423	1436	1402	1426	1448	1424	1473	1486	1431	1460	none	12-oxophytodienoate reductase 2
Glyma.01G235700	2237	1158	241	986	1171	2219	476	0	2219	1009	2232		ATP-dependent RNA helicase, mitochondrial (SUV3)
Glyma.01G235800	1677	0	0	695	1190	0	0	0	0	1677	56		Pentatricopeptide repeat (PPR) superfamily protein
Glyma.01G235900	1151	799	770	725	834	476	821	830	830	737	795		RNA-DIRECTED DNA METHYLATION 1
Glyma.01G236000	1788	0	0	0	0	0	0	0	1184	0	0
Glyma.01G236100	2040	1630	1651	1425	1900	1989	1987	1829	1928	1845	1990		Protein kinase superfamily protein
Glyma.01G236200	849	0	0	644	758	0	0	0	0	0	0
Glyma.01G236300	2804	1158	368	577	1330	0	0	0	0	1157	1299		Tesmin/TSO1-like CXC domain-containing protein
Glyma.01G236400	6383	0	84	1739	522	0	0	816	0	721	326		Kinase interacting (KIP1-like) family protein
Glyma.01G236500	840	671	157	690	675	0	681	686	644	732	677		Acyl-CoA N-acyltransferases (NAT) superfamily protein
Glyma.01G236600	1271	1039	1123	1109	1049	1036	1160	1090	1181	1093	1175	A'	Ribosomal protein S3Ae
Glyma.01G236800	2212	0	0	1118	0	0	0	0	0	0	0		Protein of unknown function (DUF581)
Glyma.01G237100	1884	0	0	0	1497	0	0	0	0	0	0		Pentatricopeptide repeat (PPR) superfamily protein
Glyma.01G237200	1205	634	394	933	1028	1023	655	586	1178	1045	243
Glyma.01G237300	761	0	0	498	628	453	700	616	0	471	0
Glyma.01G237400	2019	0	484	1503	481	973	1506	0	1771	733	0		Protein of unknown function (DUF1423)
Glyma.01G237800	2763	1057	790	762	799	737	1512	716	1482	1480	1347		secE/sec61-gamma protein transport protein
Glyma.01G237900	1148	553	536	0	986	939	0	0	0	0	501		O-acetylserine (thiol) lyase (OAS-TL) isoform A1
Glyma.01G238000	818	0	0	0	600	0	654	0	0	616	0		2Fe-2S ferredoxin-like superfamily protein
Glyma.01G238100	1777	0	0	111	0	155	218	0	0	0	0		Ribosomal L18p/L5e family protein
Glyma.01G238200	5526	944	604	1064	1951	302	1788	868	2782	654	1931		Acyl-CoA N-acyltransferase with RING/FYVE/PHD-type zinc finger protein
Glyma.01G238300	5030	947	2514	812	362	2601	2826	0	1780	3239	2849		Acyl-CoA N-acyltransferase with RING/FYVE/PHD-type zinc finger protein
Glyma.01G238400	1106	1015	997	1011	1029	1015	1023	1020	1051	1023	1061		Survival protein SurE-like phosphatase/nucleotidase
Glyma.01G238500	1430	176	320	163	156	242	479	255	229	144	244
Glyma.01G238600	2061	1965	1961	1959	1973	1961	1998	1963	1973	1980	1980	none	heat-shock protein 70T-2
Glyma.01G238700	1821	1625	457	1016	1737	694	775	897	1744	1656	1443		SNARE associated Golgi protein family
Glyma.01G238800	2032	876	512	775	0	1016	0	531	1908	1773	0		Major facilitator superfamily protein
Glyma.01G239000	3127	2992	2836	1564	1084	2433	2931	2179	2834	1648	2829		chloride channel D
Glyma.01G239200	2673	2605	2605	2617	2619	2615	2646	2618	2615	2627	2619	none	ARM repeat protein interacting with ABF2
Glyma.01G239300	1744	1648	0	0	113	0	0	0	0	1060	0		alpha/beta-Hydrolases superfamily protein
Glyma.01G239500	1547	1316	1237	1317	1414	1257	1340	1272	1312	1261	1261		alpha/beta-Hydrolases superfamily protein
Glyma.01G239600	1782	1223	1355	1483	1454	1518	1519	1249	1445	1567	1580	A'	alpha/beta-Hydrolases superfamily protein
Glyma.01G239700	2111	1813	459	1864	1858	1810	1858	1783	1853	1863	1855		kinase associated protein phosphatase
Glyma.01G239900	1103	0	913	0	0	0	938	875	889	0	0		Glycoprotein membrane precursor GPI-anchored
Glyma.01G240000	822	694	730	820	708	765	788	776	800	672	778	A'	ribosomal protein S15A
Glyma.01G240100	3531	0	0	490	0	0	0	0	864	0	0		protodermal factor 2
Glyma.01G240300	1921	930	473	622	1080	0	1867	884	1327	0	1904		methylesterase PCR A
Glyma.01G240700	1031	0	0	207	0	0	910	0	0	0	223		Trimeric LpxA-like enzymes superfamily protein
Glyma.01G241000	2471	1667	2223	1526	2318	2243	2318	2223	2259	2222	2248		cysteine-rich RLK (RECEPTOR-like protein kinase) 10
Glyma.01G241100	1242	728	0	1242	0	926	1114	0	832	0	1121
Glyma.01G241200	1851	0	1606	1670	1626	0	1449	686	1670	1767	1521		Protein of unknown function (DUF1005)
Glyma.01G241300	8150	782	1949	2981	1160	4371	1075	312	1058	1430	3067		target of rapamycin
Glyma.01G241400	1114	970	1111	1063	945	1111	1077	1076	1111	1097	1111
Glyma.01G241500	1919	1823	1825	1773	1823	1770	1872	1783	1826	1780	1783	C	ethylene-dependent gravitropism-deficient and yellow-green-like 3
Glyma.01G241600	602	602	601	601	602	600	602	601	602	589	602	A'
Glyma.01G241700	607	0	454	439	515	515	544	509	423	0	292
Glyma.01G241800	571	0	406	344	424	0	342	289	0	0	0		Ribosomal protein S10p/S20e family protein
Glyma.01G242000	1484	1459	1484	1473	1482	1484	1473	1478	1484	1484	1484	A'	magnesium transporter 4
Glyma.01G242200	737	463	457	0	0	66	512	535	586	0	581
Glyma.01G242300	2583	749	759	0	1240	1147	1089	2290	2327	2311	2349		myosin heavy chain-related
Glyma.01G242400	1887	413	190	0	0	0	0	0	0	0	0		DNA/RNA polymerases superfamily protein
Glyma.01G242500	1640	0	963	0	0	0	499	0	674	0	0		cyclin-related
Glyma.01G242600	546	0	0	0	0	0	0	0	273	0	0		Radical SAM superfamily protein
Glyma.01G242800	2473	1200	1711	2234	2272	1222	2207	2225	2241	2196	2372		vaculolar sorting receptor 3
Glyma.01G242900	375	375	375	375	375	375	375	375	375	375	375	A'
Glyma.01G243000	923	536	0	0	0	0	775	771	775	778	0		Regulator of Vps4 activity in the MVB pathway protein
Glyma.01G243100	1905	780	0	0	0	1203	0	1787	0	0	606		Amino acid permease family protein
Glyma.01G243200	1304	0	368	0	73	0	0	100	0	0	0		somatic embryogenesis receptor-like kinase 1
Glyma.01G243300	890	824	861	715	704	678	819	821	752	764	685	A'	SWIB/MDM2 domain superfamily protein
Glyma.01G243600	2891	1568	686	296	0	0	2616	2608	2672	403	2625		1,2-alpha-L-fucosidases
Glyma.01G243800	736	708	481	615	676	462	476	517	485	474	469
Glyma.01G243900	4263	0	0	1070	0	0	0	0	301	1123	3425		DNA-directed DNA polymerases
Glyma.01G244200	1215	0	0	0	0	0	0	0	1200	0	0		S-methyl-5-thioribose kinase
Glyma.01G244300	1531	1337	1495	1501	1510	1493	1501	1504	1521	1508	1494		Pseudouridine synthase family protein
Glyma.01G244400	4219	0	428	0	0	867	0	1216	0	2014	1318		Spc97 / Spc98 family of spindle pole body (SBP) component
Glyma.01G244500	1475	1090	0	0	1137	0	1409	1082	1108	1189	1336		Calcium-dependent lipid-binding (CaLB domain) family protein
Glyma.01G244600	1765	0	0	0	0	0	0	0	141	0	0		Leucine-rich repeat (LRR) family protein
Glyma.01G244700	2798	925	327	484	907	0	1597	1037	1845	0	2715		homolog of RAD54
Glyma.01G244900	3578	2222	1069	2541	1540	1070	2529	1696	2212	1700	3438		presequence protease 2
Glyma.01G245000	258	221	223	0	0	0	227	225	225	0	0
Glyma.01G245100	2665	0	1664	900	1870	0	1818	1092	2467	1855	1202		histone deacetylase 1
Glyma.01G245200	4066	715	1041	1291	1124	856	2346	0	2446	2280	3789		Tetratricopeptide repeat (TPR)-like superfamily protein
Glyma.01G245300	1956	0	0	0	0	0	0	0	1212	0	0		Tetratricopeptide repeat (TPR)-like superfamily protein
Glyma.01G245400	2724	1746	1191	1888	2611	330	2457	981	2603	1833	2632
Glyma.01G245500	1835	0	0	1710	0	894	1643	0	1642	1484	1660		Nucleotide-sugar transporter family protein
Glyma.01G245600	522	509	512	512	516	509	511	511	512	512	512		DNAJ heat shock N-terminal domain-containing protein
Glyma.01G245700	957	930	930	930	908	913	938	941	935	938	924		DNAJ heat shock N-terminal domain-containing protein
Glyma.02G000100	6206	1933	1418	2214	1303	1755	1626	979	1530	3573	1490		B-block binding subunit of TFIIIC
Glyma.02G000200	2181	2111	2113	2113	2156	2122	2160	2140	2136	2136	2131	C	Translation initiation factor IF2/IF5
Glyma.02G000400	2481	2474	2220	2285	2464	2276	2466	2279	2389	2287	2336		protein kinase family protein / peptidoglycan-binding LysM domain-containing protein
Glyma.02G000500	1159	591	928	0	96	0	1148	260	0	765	0		AUX/IAA transcriptional regulator family protein
Glyma.02G000600	2218	528	1324	2024	2060	1083	2137	2145	2148	2064	1413		PENTATRICOPEPTIDE REPEAT 596
Glyma.02G000700	2384	0	0	0	0	0	772	0	1949	1816	0
Glyma.02G000900	901	810	862	815	849	857	846	830	866	633	848		BolA-like family protein
Glyma.02G001000	3510	0	0	147	0	0	0	0	0	0	308		P-loop containing nucleoside triphosphate hydrolases superfamily protein
Glyma.02G001100	1837	0	0	0	375	925	0	0	811	0	0		HXXXD-type acyl-transferase family protein
Glyma.02G001200	2365	2280	1004	2364	263	154	1423	2284	2352	875	2358		neurochondrin family protein
Glyma.02G001300	635	524	549	508	552	567	519	539	556	521	566	A'
Glyma.02G001400	3603	1124	293	0	1838	0	0	0	0	0	0		ARM repeat superfamily protein
Glyma.02G001600	1858	1624	1695	1649	1690	1719	1724	1716	1719	1797	1726		ARM repeat superfamily protein
Glyma.02G001700	1799	0	0	0	289	0	0	0	0	0	0		Protein of unknown function (DUF506)
Glyma.02G001800	959	959	795	905	836	789	805	959	805	795	775	A'
Glyma.02G001900	2020	1338	1963	1981	1978	1958	1972	1969	1966	1953	1987
Glyma.02G002000	2080	0	410	577	0	0	0	288	0	0	121		S-adenosyl-L-methionine-dependent methyltransferases superfamily protein
Glyma.02G002100	1062	0	0	0	0	0	598	0	0	0	0		calmodulin 8
Glyma.02G002200	4987	0	0	0	0	0	268	144	0	0	0
Glyma.02G002300	1146	1115	773	769	1124	699	783	715	783	759	949		Ribosomal protein L7Ae/L30e/S12e/Gadd45 family protein
Glyma.02G002500	3782	0	932	336	0	215	776	258	0	0	0		Stabilizer of iron transporter SufD / Polynucleotidyl transferase
Glyma.02G002600	1072	0	0	0	0	187	0	0	0	0	0
Glyma.02G002700	2316	0	0	0	0	0	1088	392	0	0	0		Tetratricopeptide repeat (TPR)-like superfamily protein
Glyma.02G002800	1565	1286	1182	1124	1302	1133	1204	1233	1208	1195	1288	A'	Ribosomal protein L7Ae/L30e/S12e/Gadd45 family protein
Glyma.02G003100	3470	1630	1568	1085	1935	1080	3264	971	288	3256	1215
Glyma.02G003200	2462	0	0	0	1779	0	0	0	0	0	0		AGC (cAMP-dependent, cGMP-dependent and protein kinase C) kinase family protein
Glyma.02G003300	2236	1841	1932	1518	1860	1946	1934	1970	1963	1836	1890		51 kDa subunit of complex I
Glyma.02G003500	1673	0	0	543	1540	0	1538	1468	0	0	1511		RNA-binding CRS1 / YhbY (CRM) domain protein
Glyma.02G004000	1889	1497	292	0	1279	1185	0	1209	283	1626	921		glycolipid transfer protein 1
Glyma.02G004100	875	751	795	755	763	742	782	772	794	746	796	A'	Ribosomal protein L14
Glyma.02G004200	4515	0	526	0	0	0	880	0	0	0	0		COP1-interacting protein-related
Glyma.02G004400	1484	0	0	614	1272	1224	0	1284	1223	251	346		Tetratricopeptide repeat (TPR)-like superfamily protein
Glyma.02G004800	1113	0	0	0	0	0	759	0	478	0	181
Glyma.02G005000	1697	1559	1598	666	1629	1567	1594	1557	1570	1535	919
Glyma.02G005100	2181	0	412	859	895	1392	1357	210	0	694	285		Plant protein of unknown function (DUF828) with plant pleckstrin homology-like region
Glyma.02G005200	1580	0	710	0	0	1453	1486	1510	1480	1540	1247		NAD(P)-linked oxidoreductase superfamily protein
Glyma.02G005500	1530	1303	1322	1331	1335	1143	1323	1312	1327	1303	1331		Lactate/malate dehydrogenase family protein
Glyma.02G005600	1546	0	396	0	0	0	0	0	0	0	0		myb domain protein 15
Glyma.02G005700	2938	0	0	0	0	135	2664	0	0	0	0		cryptochrome 2
Glyma.02G005900	1386	0	0	0	0	249	0	0	172	0	0		BED zinc finger ;hAT family dimerisation domain
Glyma.02G006400	1456	0	0	1058	0	747	1203	1025	1123	1081	562
Glyma.02G006500	2305	702	909	794	1510	492	2117	2121	2180	2196	2123		ABC transporter 1
Glyma.02G006900	2667	0	0	0	678	0	509	0	0	0	0		Tetratricopeptide repeat (TPR)-like superfamily protein
Glyma.02G007200	1476	0	0	0	0	0	262	265	0	0	0		Flavin containing amine oxidoreductase family
Glyma.02G007400	1208	0	0	0	0	0	0	194	0	0	0		Chitinase family protein
Glyma.02G007700	3033	1875	1001	3027	1668	1948	1619	1874	1700	2865	2157		Albino or Glassy Yellow 1
Glyma.02G007800	2815	0	0	148	0	0	2177	0	1794	0	2196		Pyridoxal phosphate (PLP)-dependent transferases superfamily protein
Glyma.02G008000	4383	0	0	686	823	429	486	0	1623	0	0		ATP binding cassette subfamily B4
Glyma.02G008500	1853	1392	1653	148	1688	1540	1401	1414	1393	1421	1363		Protein kinase superfamily protein
Glyma.02G008600	3761	3650	3363	2560	3713	2795	3760	3724	3744	3740	3744	none	squamosa promoter binding protein-like 1
Glyma.02G008800	652	525	530	522	545	533	524	544	528	542	530		Ubiquitin-like superfamily protein
Glyma.02G008900	1498	0	971	0	0	0	81	0	0	0	0		Peroxidase superfamily protein
Glyma.02G009000	681	681	680	168	347	680	365	678	681	680	0		Polyketide cyclase/dehydrase and lipid transport superfamily protein
Glyma.02G009100	1650	868	1618	1626	1643	1612	1612	1638	1618	1632	1625		Protein phosphatase 2C family protein
Glyma.02G009200	1946	1133	320	1814	1593	1155	1512	1892	1743	1774	1602		shaggy-related kinase 11
Glyma.02G009300	1860	0	0	0	0	1700	0	0	0	0	0		Pectin lyase-like superfamily protein
Glyma.02G009400	1016	0	492	704	0	0	0	0	0	0	0
Glyma.02G009500	747	559	747	707	706	710	723	745	747	705	682		NIM1-interacting 1
Glyma.02G009600	672	0	0	0	0	0	0	625	625	0	0		ADP-ribosylation factor A1B
Glyma.02G009700	3200	2495	0	1308	608	2838	842	2499	2724	0	0		Pentatricopeptide repeat (PPR) superfamily protein
Glyma.02G009800	1349	0	0	843	0	0	0	0	0	0	0		myb domain protein 2
Glyma.02G010100	1542	0	0	0	0	0	0	48	58	0	0		gibberellin 2-oxidase 6
Glyma.02G010200	1053	0	0	0	803	0	0	932	915	0	0
Glyma.02G010300	2448	834	0	762	1543	0	0	888	630	0	0		AMP-dependent synthetase and ligase family protein
Glyma.02G010500	2636	2392	2540	2529	2427	2203	2522	2402	2523	2483	2530	C	RNA helicase family protein
Glyma.02G010700	1371	963	980	978	987	1238	997	999	1281	984	1242
Glyma.02G010900	1571	0	0	0	588	0	68	484	1298	0	0		WRKY DNA-binding protein 23
Glyma.02G011100	1853	1419	1117	265	1567	1332	1522	1710	1778	788	1577		heme binding
Glyma.02G011200	1170	0	0	0	186	0	961	0	464	830	618		Tetratricopeptide repeat (TPR)-like superfamily protein
Glyma.02G011300	1026	971	753	195	0	0	983	983	973	0	0
Glyma.02G011400	2806	0	0	0	1377	0	0	102	0	0	0		Protein kinase superfamily protein
Glyma.02G011600	621	0	125	0	0	0	281	257	0	0	0		Major facilitator superfamily protein
Glyma.02G011700	285	0	285	0	283	0	0	0	0	226	0
Glyma.02G011800	1334	0	1300	1267	1261	1238	1302	1290	1298	367	1265		nuclear encoded CLP protease 5
Glyma.02G012100	3226	0	1504	956	550	0	234	1505	0	953	0		SET domain-containing protein
Glyma.02G012200	799	722	0	716	0	0	0	664	0	701	0		CRINKLY4 related 1
Glyma.02G012400	1131	879	1076	960	855	991	1071	1002	1034	888	1068	D	Cytochrome c oxidase subunit Vc family protein
Glyma.02G012500	731	463	604	485	698	512	502	0	699	536	691		CP12 domain-containing protein 2
Glyma.02G012600	2152	1062	1158	1185	1307	234	147	247	1185	394	1219		Concanavalin A-like lectin protein kinase family protein
Glyma.02G012700	1533	1071	1171	1223	1325	404	1100	1150	1163	1182	1163		basic region/leucine zipper motif 53
Glyma.02G012800	2615	0	1142	0	823	0	220	616	600	317	0		Vps51/Vps67 family (components of vesicular transport) protein
Glyma.02G012900	6132	2986	2669	1275	1998	2247	1395	1999	1583	1576	3529		WD40/YVTN repeat-like-containing domain;Bromodomain
Glyma.02G013400	1085	0	0	0	0	0	234	0	0	0	378		Tetratricopeptide repeat (TPR)-like superfamily protein
Glyma.02G013500	4285	1450	2450	2022	2603	0	2821	1221	1164	1019	0		transcription coactivators
Glyma.02G013600	1144	1081	1069	1104	1052	1118	1125	1143	1122	1067	1068		20S proteasome alpha subunit E2
Glyma.02G013700	2618	1547	1222	0	492	2135	2549	0	1929	978	2454		alpha/beta-Hydrolases superfamily protein
Glyma.02G013900	1646	0	0	318	0	0	0	0	0	0	0		myb domain protein 12
Glyma.02G014000	1588	1438	1464	1403	1423	1527	1468	1482	1468	1466	1485	none	thioredoxin family protein
Glyma.02G014100	1309	0	1117	0	0	0	0	0	0	0	0
Glyma.02G014200	2506	272	1934	1794	2309	2309	2476	2297	2276	2332	2299		CTP synthase family protein
Glyma.02G014500	787	0	0	0	401	0	661	553	570	504	554		Protein of unknown function (DUF3511)
Glyma.02G014800	1601	1395	932	1018	814	996	1516	1356	1124	1590	1484		Pyridoxal phosphate (PLP)-dependent transferases superfamily protein
Glyma.02G015000	1063	0	0	0	0	0	327	0	263	0	0
Glyma.02G015100	1044	398	812	758	785	736	827	857	830	701	0		winged-helix DNA-binding transcription factor family protein
Glyma.02G015200	998	703	992	990	930	998	967	906	981	881	978
Glyma.02G015300	3099	2556	1903	1944	2320	1837	2320	1965	2230	1601	2173		galacturonosyltransferase-like 7
Glyma.02G015400	959	0	0	0	0	0	0	174	0	0	0
Glyma.02G015500	3966	168	98	86	402	86	1259	258	154	94	91		P-loop nucleoside triphosphate hydrolases superfamily protein with CH (Calponin Homology) domain
Glyma.02G015600	2134	0	0	0	794	0	0	0	0	0	0		Pectin lyase-like superfamily protein
Glyma.02G015700	1848	0	0	0	0	223	1718	1767	328	1794	1789		fumarase 1
Glyma.02G015800	2195	0	0	0	0	0	112	0	0	0	0		FUMARASE 2
Glyma.02G015900	1011	962	1002	965	977	988	1000	1011	1003	972	1001		Ribosomal protein L19e family protein
Glyma.02G016000	994	904	967	994	994	919	964	994	948	912	944		Ribosomal protein L19e family protein
Glyma.02G016100	1486	257	962	510	1203	0	1191	0	0	0	1364		Integrase-type DNA-binding superfamily protein
Glyma.02G016800	585	0	0	0	0	571	0	0	0	0	0		TOXICOS EN LEVADURA 2
Glyma.02G016900	965	786	780	789	817	0	790	786	860	0	780		Protein of unknown function, DUF538
Glyma.02G017000	915	662	420	0	915	741	897	752	903	650	0		Protein of unknown function, DUF538
Glyma.02G017100	929	707	694	742	817	707	703	661	222	0	706		senescence-associated gene 21
Glyma.02G017200	1074	192	205	705	417	0	1066	1045	1067	160	1029		poly(ADP-ribose) polymerase
Glyma.02G017400	2888	0	0	0	0	710	0	0	0	1842	0		GAMMA-TUBULIN COMPLEX PROTEIN 4
Glyma.02G017500	2646	1913	1782	2646	2646	2103	1446	1859	1681	1609	1534		photolyase/blue-light receptor 2
Glyma.02G017600	633	0	211	0	0	0	0	0	0	0	0
Glyma.02G017700	1351	0	0	0	644	0	0	0	0	0	0
Glyma.02G017800	1318	867	975	999	883	858	978	862	1040	824	823		Ribosomal L22e protein family
Glyma.02G018000	1568	819	542	880	837	850	761	0	1490	1475	0		NAD(P)-binding Rossmann-fold superfamily protein
Glyma.02G018100	243	0	0	0	0	0	162	243	174	0	0
Glyma.02G018200	418	0	394	0	299	416	415	418	415	0	408		complex 1 family protein / LVR family protein
Glyma.02G018300	1270	1270	1265	1263	1236	1161	1260	1221	1261	1248	1265
Glyma.02G018500	1293	1122	1138	874	1015	1142	1067	1078	1095	1131	1052
Glyma.02G018600	2425	927	0	102	2362	0	1362	201	194	885	179		Methylthiotransferase
Glyma.02G018800	1158	800	372	285	467	0	0	0	0	0	0		polyamine oxidase 1
Glyma.02G019000	1475	1218	1239	1246	1277	1411	1246	1367	1383	1403	1335		RNA-binding (RRM/RBD/RNP motifs) family protein
Glyma.02G019100	2077	0	1213	0	39	0	0	0	1244	0	0		Homeobox-leucine zipper protein family
Glyma.02G019300	3695	0	0	160	0	0	0	0	0	0	289		myb domain protein 88
Glyma.02G019400	1501	1257	1090	0	1337	0	1478	0	1398	1258	1085		UDP-galactose transporter 3
Glyma.02G019500	1841	1607	1620	1714	1581	1533	1838	1750	1738	1705	1572	A'	protein kinase 2B
Glyma.02G019600	1173	0	0	0	835	0	0	0	0	0	0		SOUL heme-binding family protein
Glyma.02G019700	3335	2936	2764	2267	2877	2135	3208	1324	2161	2505	2306		IQ-domain 28
Glyma.02G019800	2644	427	0	0	395	449	0	1675	231	113	825		Leucine-rich repeat protein kinase family protein
Glyma.02G019900	1577	0	1011	590	597	915	966	786	1123	1032	647		ssDNA-binding transcriptional regulator
Glyma.02G020000	807	0	664	0	0	0	667	0	668	627	180		ubiquitin carrier protein 1
Glyma.02G020200	1548	1423	225	0	1126	0	0	0	0	0	0		Cystathionine beta-synthase (CBS) protein
Glyma.02G020300	1829	0	0	0	208	0	0	0	0	0	0		WRKY DNA-binding protein 72
Glyma.02G020400	1721	777	343	451	484	433	61	1525	1524	1044	0		ssDNA-binding transcriptional regulator
Glyma.02G020600	1797	0	81	65	0	43	69	63	87	35	36		Pectate lyase family protein
Glyma.02G020700	734	0	0	0	0	0	0	305	0	0	0
Glyma.02G020800	2014	1824	1942	1878	1853	1915	1872	1903	1872	1921	1972	none	Protein of unknown function (DUF1664)
Glyma.02G021000	703	0	0	354	0	386	0	0	0	79	0
Glyma.02G021400	1329	1056	89	611	0	0	1241	0	0	0	0		SPFH/Band 7/PHB domain-containing membrane-associated protein family
Glyma.02G021500	1348	78	0	0	0	0	0	0	0	0	0		SPFH/Band 7/PHB domain-containing membrane-associated protein family
Glyma.02G021600	1653	1407	1548	1415	1546	1542	1534	1546	1544	1559	1533	none
Glyma.02G021700	2044	373	838	0	291	0	253	1332	1927	2044	1993		Protein kinase superfamily protein
Glyma.02G021900	3180	0	0	0	0	0	0	0	0	0	2650
Glyma.02G022000	1854	1661	1769	1763	1791	1808	1764	1763	1846	1756	1787		PAS/LOV protein B
Glyma.02G022100	1545	341	881	1517	1545	408	1066	1545	849	0	1375		glyoxal oxidase-related protein
Glyma.02G022300	1753	1574	306	784	0	0	1549	0	1122	0	0		homeobox 1
Glyma.02G022400	1776	1453	1757	1752	1522	1197	1705	1682	1767	1774	1759		Regulator of chromosome condensation (RCC1) family protein
Glyma.02G022500	2446	944	0	0	1401	0	2297	0	2159	0	792		5\'-AMP-activated protein kinase-related
Glyma.02G022800	1913	1909	1888	1866	1855	1912	1913	1863	1913	1905	1903	none	glycine-rich protein
Glyma.02G022900	948	0	324	0	0	795	851	0	763	0	0
Glyma.02G023400	944	0	0	0	0	0	101	0	0	0	0		thioredoxin 2
Glyma.02G023500	1475	0	0	0	0	0	363	1012	0	1046	0		DNAJ heat shock family protein
Glyma.02G023800	1672	0	0	0	0	0	0	0	0	731	0		Disease resistance protein (TIR-NBS-LRR class) family
Glyma.02G024200	2200	1723	1742	1924	2005	1117	2200	1382	1329	1337	2032		Actin cross-linking protein
Glyma.02G024300	547	0	0	0	0	209	0	0	0	306	0
Glyma.02G024400	2814	2315	2412	2149	789	2322	2485	0	2428	2434	2266		Protein kinase superfamily protein
Glyma.02G024500	1874	0	77	0	0	981	1612	68	244	0	187		Tetratricopeptide repeat (TPR)-like superfamily protein
Glyma.02G024800	1107	0	0	0	0	0	0	0	97	0	0		Glutathione S-transferase family protein
Glyma.02G025000	2693	970	1902	1321	1325	1774	2497	1523	2560	2495	2532		Galactosyltransferase family protein
Glyma.02G025200	2024	0	0	734	0	0	919	0	0	0	0		Protein of unknown function (DUF1336)
Glyma.02G025300	1187	0	0	0	0	115	0	0	123	0	0
Glyma.02G025400	1406	0	164	0	0	0	0	0	0	0	0		BIG PETAL P
Glyma.02G025600	918	836	760	832	885	881	851	887	846	863	551		short hypocotyl in white light1
Glyma.02G025700	717	0	106	80	0	0	0	475	102	507	0		CLAVATA3/ESR-RELATED 26
Glyma.02G025900	1633	1507	1471	1484	1441	1518	1564	1495	1564	1527	1442		protein phosphatase 2A-2
Glyma.02G026000	1112	764	828	929	668	680	1025	929	953	941	885
Glyma.02G026200	2655	0	620	0	0	0	0	0	0	0	0		NB-ARC domain-containing disease resistance protein
Glyma.02G026300	1756	0	0	274	0	0	0	0	0	1198	0		myb-like transcription factor family protein
Glyma.02G026400	1242	0	358	0	1083	0	1115	1130	1097	0	1116		cofactor assembly of complex C
Glyma.02G026500	1818	0	0	0	732	397	0	810	0	0	0		Domain of unknown function (DUF23)
Glyma.02G026600	3074	1439	1686	0	1613	0	2927	1261	2806	2927	2888		ARM repeat superfamily protein
Glyma.02G026700	5619	1632	2248	3114	3487	2901	2637	3117	5305	4200	5277		SIN3-like 4
Glyma.02G026800	1795	839	0	508	932	519	1665	0	1693	0	987		pyruvate dehydrogenase complex E1 alpha subunit
Glyma.02G026900	2040	0	0	0	391	1877	0	1818	405	1724	1903		glucosyl transferase family 8
Glyma.02G027100	3144	2076	2003	1793	1524	1428	2290	2409	2386	2976	2866
Glyma.02G027200	3201	0	0	0	0	0	0	0	0	523	294		formin 8
Glyma.02G027400	1078	994	1034	1069	1020	1032	1034	1042	1029	1026	1048		response regulator 3
Glyma.02G027500	1380	1218	1234	572	1164	1204	1212	1229	1226	643	1254		zinc ion binding
Glyma.02G027600	2100	1978	1874	1176	1063	1131	1970	1957	1981	1933	2056
Glyma.02G028400	815	664	733	739	727	655	658	661	786	663	671
Glyma.02G028600	1669	98	0	175	0	0	0	0	0	0	186		Matrixin family protein
Glyma.02G028700	2813	0	0	0	0	0	0	0	0	0	1339		Matrixin family protein
Glyma.02G028800	1912	1287	501	560	0	1712	0	0	0	0	726		Matrixin family protein
Glyma.02G029100	516	0	0	0	0	0	0	0	0	189	0		zinc finger protein 6
Glyma.02G029200	1715	0	0	0	158	0	0	130	0	0	0		Transducin/WD40 repeat-like superfamily protein
Glyma.02G029300	1652	1525	1527	1324	1607	1562	1603	1624	1593	1440	1536		Sterile alpha motif (SAM) domain-containing protein
Glyma.02G029500	665	0	0	0	465	0	0	0	459	434	473
Glyma.02G029600	2023	1973	1974	1967	2010	1995	1999	2001	1987	1967	1977		ARG1-like 1
Glyma.02G029800	2440	1422	2174	1775	2027	1160	2177	1912	2114	2179	2404		RNI-like superfamily protein
Glyma.02G029900	1689	0	0	0	0	1482	0	0	0	339	159		UDP-glucosyl transferase 74B1
Glyma.02G030100	1671	0	0	0	1137	0	0	0	0	0	0		RNA-binding (RRM/RBD/RNP motifs) family protein
Glyma.02G030200	2344	0	352	0	0	0	0	0	0	0	384		CYCLIN D1;1
Glyma.02G030400	240	0	0	0	240	0	0	0	0	0	0
Glyma.02G030500	1808	0	0	0	555	0	0	0	0	0	0		RNI-like superfamily protein
Glyma.02G030700	3424	0	405	235	257	222	0	973	0	402	316		NB-ARC domain-containing disease resistance protein
Glyma.02G030800	1173	987	990	945	1015	0	989	984	1079	978	1148
Glyma.02G031200	1915	0	0	0	147	0	0	153	104	0	344		TRICHOME BIREFRINGENCE-LIKE 27
Glyma.02G031900	2112	0	1169	0	914	1463	1477	0	1150	0	0		TRICHOME BIREFRINGENCE-LIKE 27
Glyma.02G032100	3041	0	1588	0	0	433	0	0	0	0	947		Acyl-CoA N-acyltransferases (NAT) superfamily protein
Glyma.02G032200	2695	0	441	0	0	0	0	0	0	0	0		Protein kinase superfamily protein
Glyma.02G032500	1474	1218	0	0	0	0	0	1283	0	0	0		nodulin MtN21 /EamA-like transporter family protein
Glyma.02G032700	1813	1527	1500	1484	977	1545	1665	1546	1568	1537	1532		Serine/threonine-protein kinase WNK (With No Lysine)-related
Glyma.02G032800	2732	1172	1078	1024	0	2328	0	2318	2489	2456	537		Threonyl-tRNA synthetase
Glyma.02G033100	1636	1034	0	0	999	0	0	1471	1052	0	0
Glyma.02G033200	1947	0	67	0	0	0	0	0	0	0	0		RING/U-box superfamily protein
Glyma.02G033300	3325	512	482	1184	1387	3092	3288	3279	1228	198	3137		Adaptor protein complex AP-1, gamma subunit
Glyma.02G033500	3246	0	620	1847	1344	3191	896	0	2485	950	1889		trehalose-phosphatase/synthase 9
Glyma.02G033600	2241	1682	0	1336	0	1164	1755	2241	2200	0	0		K+ uptake permease 6
Glyma.02G033700	1008	930	1008	1008	1007	1008	1008	1008	1008	1008	928		acyl-CoA binding protein 2
Glyma.02G033800	162	0	0	0	76	0	137	0	162	0	0
Glyma.02G033900	1372	1285	1332	1333	1285	713	1371	1276	1294	1284	1281		spermidine synthase 1
Glyma.02G034000	2280	1259	1964	1994	1579	2165	2132	2217	2255	2168	2169	none	aldehyde dehydrogenase 2B7
Glyma.02G034100	1143	274	332	349	345	266	351	351	355	303	355		Disease resistance protein (TIR-NBS-LRR class) family
Glyma.02G034200	2555	0	236	0	0	690	0	0	0	1129	0		ARM repeat superfamily protein
Glyma.02G034300	3170	2035	3026	2394	2216	2119	2469	2018	2981	2947	2985		splicing factor PWI domain-containing protein / RNA recognition motif (RRM)-containing protein
Glyma.02G034400	2067	0	0	0	0	0	0	0	65	0	0		HD domain-containing metal-dependent phosphohydrolase family protein
Glyma.02G034500	2292	613	1924	526	1072	985	0	0	0	0	1849		Plant protein of unknown function (DUF936)
Glyma.02G034600	548	548	532	510	539	544	510	537	516	509	473	none
Glyma.02G034700	2647	0	0	0	0	0	1595	773	0	0	0		polygalacturonase 2
Glyma.02G034800	885	860	859	862	859	860	864	862	885	784	885		Nucleic acid-binding, OB-fold-like protein
Glyma.02G034900	991	841	839	839	845	806	881	884	955	841	891		Nucleic acid-binding, OB-fold-like protein
Glyma.02G035000	1248	0	123	137	0	0	116	0	0	0	0		carbonic anhydrase 2
Glyma.02G035100	552	0	0	0	0	0	0	0	265	0	0		associated molecule with the SH3 domain of STAM 2
Glyma.02G035200	1371	0	1001	1033	877	0	1038	0	1030	0	0		Protein of unknown function (DUF1645)
Glyma.02G035400	1013	0	0	0	787	320	0	0	0	0	0
Glyma.02G035500	1380	0	0	238	0	0	0	0	259	0	243
Glyma.02G035600	1099	1032	1047	1042	1076	1062	1052	1043	1098	1044	1074	A'	ADP-ribosylation factor A1F
Glyma.02G035700	2050	140	140	0	0	0	0	419	713	0	74		domains rearranged methylase 1
Glyma.02G035800	1985	1790	376	708	1263	0	720	1120	1025	1721	0		SBP (S-ribonuclease binding protein) family protein
Glyma.02G035900	642	614	635	630	627	579	622	618	619	619	641	A	RNA polymerases N / 8 kDa subunit
Glyma.02G036000	2038	1281	926	714	742	737	728	1067	951	717	717		Ribosomal protein S27a / Ubiquitin family protein
Glyma.02G036100	2138	517	1314	0	951	1059	2022	1402	1321	561	689
Glyma.02G036200	1290	1017	1278	1140	1240	1246	1284	1000	1244	1086	1196		signal recognition particle binding
Glyma.02G036300	1873	1559	1569	1564	1564	1708	1570	1655	1759	1559	1575		ATP-citrate lyase A-1
Glyma.02G036400	1837	208	0	202	0	0	1577	229	0	0	0		Kelch repeat-containing F-box family protein
Glyma.02G036500	2860	822	311	0	0	0	0	0	0	0	0		NSP-interacting kinase 3
Glyma.02G036600	1123	0	727	0	0	0	553	0	0	662	0		Leucine-rich repeat transmembrane protein kinase
Glyma.02G036700	2063	0	0	241	0	0	0	0	0	0	0		Plant protein of unknown function (DUF828)
Glyma.02G036800	468	0	235	164	161	138	235	123	237	168	165
Glyma.02G036900	1355	1234	460	516	626	1204	1188	643	1212	986	1224		KNOTTED1-like homeobox gene 6
Glyma.02G037000	1019	893	939	888	939	0	934	941	931	934	915		S-adenosyl-L-methionine-dependent methyltransferases superfamily protein
Glyma.02G037100	3167	274	1447	0	0	897	2382	2414	2387	0	2433		cysteine-rich RLK (RECEPTOR-like protein kinase) 2
Glyma.02G037500	1974	0	565	0	504	0	0	0	0	623	0		alpha/beta-Hydrolases superfamily protein
Glyma.02G037600	1444	0	0	0	161	0	0	0	790	0	0		tryptophan aminotransferase of Arabidopsis 1
Glyma.02G037700	1901	1858	1802	1770	1807	1808	1850	1820	1839	1811	1894		Clathrin adaptor complexes medium subunit family protein
Glyma.02G037900	1086	0	726	0	0	963	0	0	0	0	680		Putative thiol-disulphide oxidoreductase DCC
Glyma.02G038000	1733	0	0	498	1674	0	1682	1620	1664	1661	1631		phosphoribosyl pyrophosphate (PRPP) synthase 3
Glyma.02G038100	2808	1049	603	742	1760	0	1844	2096	1736	925	2171		alanine-2-oxoglutarate aminotransferase 2
Glyma.02G038200	879	0	444	0	0	0	0	490	0	0	0
Glyma.02G038300	2060	1560	1878	1598	1997	1548	1588	1678	1619	1740	1623	none	F-box family protein
Glyma.02G038400	2147	1351	0	0	0	0	2071	154	0	0	1001		armadillo repeat only 4
Glyma.02G038500	3104	0	0	498	0	0	0	0	0	0	0		Copper amine oxidase family protein
Glyma.02G038600	1524	0	0	72	45	0	0	0	776	72	0		MATE efflux family protein
Glyma.02G038700	1164	702	705	899	777	700	752	815	735	1031	1032		Ribosomal protein L18e/L15 superfamily protein
Glyma.02G038800	2828	464	1084	0	426	0	2109	0	0	2620	2720		transporter associated with antigen processing protein 1
Glyma.02G039000	3044	1029	1415	244	292	426	2580	369	1119	870	979		Octicosapeptide/Phox/Bem1p family protein
Glyma.02G039100	1570	1110	0	1406	0	0	1380	0	1393	0	1182		plant intracellular ras group-related LRR 3
Glyma.02G039400	2748	2313	577	813	734	1095	2164	0	689	0	0		Phototropic-responsive NPH3 family protein
Glyma.02G039700	1365	899	896	928	1052	888	897	1139	1137	918	891
Glyma.02G039900	1531	161	0	0	0	0	0	0	0	150	0		Protein of unknown function (DUF707)
Glyma.02G040000	896	0	0	0	0	0	0	252	0	0	0
Glyma.02G040100	1314	1243	561	1311	1306	780	1260	1100	1313	1252	1056		homeobox protein 22
Glyma.02G040400	521	392	0	0	0	422	0	0	0	0	0
Glyma.02G040600	854	849	801	759	760	774	794	845	795	759	844
Glyma.02G040700	1535	0	0	0	1324	0	1287	1294	1372	0	0		uncoupling protein 5
Glyma.02G040900	3596	0	0	0	467	0	0	0	0	0	3182		ubiquitin-specific protease 17
Glyma.02G041100	294	0	0	294	294	0	285	294	0	0	0
Glyma.02G041200	894	894	0	894	122	0	0	894	315	0	0		Chaperone DnaJ-domain superfamily protein
Glyma.02G041300	1547	0	0	0	0	0	0	0	522	0	0		Alkaline-phosphatase-like family protein
Glyma.02G041400	4173	991	1539	1209	986	735	1150	1077	0	0	802		kinesin like protein for actin based chloroplast movement 1
Glyma.02G041600	1561	0	1448	1126	731	358	1508	1480	1527	1548	1560		F-box family protein
Glyma.02G041700	2213	2167	2080	2073	2065	1946	2076	2083	2081	2085	2145		ubiquitin family protein
Glyma.02G041800	4056	570	0	430	0	577	597	777	1203	1172	735		disease resistance protein (TIR-NBS-LRR class), putative
Glyma.02G042200	2237	0	0	0	0	801	0	0	0	425	0		AMP-dependent synthetase and ligase family protein
Glyma.02G042300	1391	0	0	0	0	0	75	0	75	0	73		Calcium-dependent phosphotriesterase superfamily protein
Glyma.02G042500	1158	0	0	0	0	0	0	273	0	0	0		basic chitinase
Glyma.02G042600	948	0	0	0	0	0	0	0	0	0	948		Arabidopsis protein of unknown function (DUF241)
Glyma.02G042700	1100	1093	1091	0	0	1070	0	1077	1093	0	1088		Arabidopsis protein of unknown function (DUF241)
Glyma.02G043200	1626	1507	0	0	464	0	0	1563	1555	0	0		Regulator of Vps4 activity in the MVB pathway protein
Glyma.02G043400	2428	2137	430	844	1118	2111	2222	0	2225	2161	2213		conserved oligomeric Golgi complex component-related / COG complex component-related
Glyma.02G043600	580	0	0	0	216	0	0	0	0	0	0
Glyma.02G043900	1977	958	63	390	1675	0	1746	0	733	1235	370		Tetratricopeptide repeat (TPR)-like superfamily protein
Glyma.02G044000	1254	1006	1057	995	1016	1007	1201	1072	1016	1009	1006	A'	RNA-binding (RRM/RBD/RNP motifs) family protein
Glyma.02G044700	2363	1503	1509	1335	1228	1982	2029	1499	2048	1021	1771		Protein phosphatase 2C family protein
Glyma.02G044800	3035	0	0	1446	2723	151	2230	778	0	2554	2587		early-responsive to dehydration stress protein (ERD4)
Glyma.02G045000	2017	1220	810	1463	1273	0	0	0	1882	986	1726		Eukaryotic aspartyl protease family protein
Glyma.02G045100	3026	0	0	0	600	478	0	0	0	0	511		Eukaryotic aspartyl protease family protein
Glyma.02G045200	3153	663	1189	1017	1609	1229	2818	2634	999	2523	1017
Glyma.02G045300	974	847	857	0	521	503	818	833	886	710	0
Glyma.02G045400	2581	0	0	872	1485	551	0	2581	2125	0	0		winged-helix DNA-binding transcription factor family protein
Glyma.02G045500	726	0	0	524	0	0	0	0	214	0	0		Basic-leucine zipper (bZIP) transcription factor family protein
Glyma.02G045600	1487	0	681	0	0	0	0	889	0	752	873		embryo defective 3006
Glyma.02G045700	834	803	804	807	800	804	833	834	809	831	829		S phase kinase-associated protein 1
Glyma.02G045800	2368	670	0	335	658	0	712	623	759	587	884		PLAC8 family protein
Glyma.02G045900	1257	0	46	0	0	0	0	0	0	0	0		F-box family protein
Glyma.02G046200	1917	0	0	0	0	0	0	0	48	0	0		Tetratricopeptide repeat (TPR)-like superfamily protein
Glyma.02G046300	1952	755	761	783	844	761	1805	819	1637	932	758
Glyma.02G046400	1359	1132	1188	1334	1185	862	1194	1280	1283	1185	1271		proteasome alpha subunit D2
Glyma.02G046600	4248	0	0	0	0	0	0	0	208	0	0		histidine kinase 1
Glyma.02G046700	1602	0	0	0	0	0	0	0	0	40	0		Senescence/dehydration-associated protein-related
Glyma.02G046900	1693	1622	1558	1633	1652	1587	1688	1644	1683	1687	1671		regulatory particle non-ATPase 10
Glyma.02G047000	1087	857	0	0	306	971	783	888	854	670	490		sulfurtransferase 18
Glyma.02G047100	1473	916	1332	1431	1397	1297	1442	1349	1336	288	335		S-adenosyl-L-methionine-dependent methyltransferases superfamily protein
Glyma.02G047200	2693	0	0	0	0	0	225	0	297	333	203		oligopeptide transporter 7
Glyma.02G047300	1887	401	475	523	0	0	1051	1323	0	333	1201		S-adenosyl-L-methionine-dependent methyltransferases superfamily protein
Glyma.02G047500	1293	1158	1110	1183	1151	1180	1207	1090	1181	1190	1175		cold shock domain protein 1
Glyma.02G047600	1494	0	0	0	987	0	0	0	0	0	0		ferredoxin-NADP(+)-oxidoreductase 1
Glyma.02G047700	2400	986	0	2101	2044	1700	2249	2184	2143	2038	0		armadillo repeat only 2
Glyma.02G047800	1356	1218	1200	1165	1236	1157	1234	1174	1236	1261	1350	A'	Ribosomal protein S4 (RPS4A) family protein
Glyma.02G047900	906	0	0	226	277	0	642	0	0	0	0		Chaperone DnaJ-domain superfamily protein
Glyma.02G048100	3024	0	779	0	1118	1560	1431	998	0	1963	952		TSL-kinase interacting protein 1
Glyma.02G048200	2765	700	441	837	864	1107	2269	1840	2477	2246	2695		endonuclease/exonuclease/phosphatase family protein
Glyma.02G048300	2346	1852	674	949	1005	236	910	1927	240	485	0		calcium-dependent protein kinase 28
Glyma.02G048800	886	0	0	0	165	0	0	0	0	746	0
Glyma.02G048900	1507	1259	1316	1357	1326	1258	1396	1316	1318	1400	1370		zinc finger (Ran-binding) family protein
Glyma.02G049100	1767	1393	1398	1436	1429	1450	1454	1412	1454	1405	1452
Glyma.02G049300	1112	1100	1078	1083	1108	1082	1067	1108	1087	1059	1093	B	Ribosomal protein L2 family
Glyma.02G049400	1191	0	963	817	1071	655	1113	1015	1127	911	1092		Peptide methionine sulfoxide reductase family protein
Glyma.02G049500	945	725	746	764	939	937	936	739	782	943	741		peptidylprolyl cis/trans isomerase, NIMA-interacting 1
Glyma.02G049600	2226	0	293	0	451	884	104	144	0	0	0		Zinc finger C-x8-C-x5-C-x3-H type family protein
Glyma.02G049700	2243	886	799	0	717	143	0	793	799	661	139		Zinc finger C-x8-C-x5-C-x3-H type family protein
Glyma.02G049800	3379	2336	2219	464	2817	1152	2387	2159	2038	833	475		RNA-binding (RRM/RBD/RNP motifs) family protein
Glyma.02G050000	736	0	0	0	0	0	0	0	0	0	506
Glyma.02G050200	978	844	827	805	902	805	879	875	880	837	129		ATPase, F0/V0 complex, subunit C protein
Glyma.02G050600	1363	1263	423	1234	850	1268	1356	1300	1287	1259	1266		Protein of unknown function (DUF3353)
Glyma.02G050700	2544	0	137	0	952	0	1221	1064	2318	0	711		Protein of unknown function (DUF726)
Glyma.02G051100	1443	1093	0	0	0	1189	972	205	102	1061	0		GATA transcription factor 6
Glyma.02G051300	1990	0	1009	0	1519	0	1201	1633	0	1378	0		Leucine-rich repeat (LRR) family protein
Glyma.02G051400	2408	0	0	41	1367	234	0	0	1821	2182	0		Forkhead-associated (FHA) domain-containing protein
Glyma.02G051600	2321	0	0	112	803	0	0	0	919	0	0		Cytochrome P450 superfamily protein
Glyma.02G051800	1980	0	1066	0	0	456	0	0	84	0	0		compromised recognition of TCV 1
Glyma.02G051900	2258	61	0	57	446	0	90	0	429	0	0		Lateral root primordium (LRP) protein-related
Glyma.02G052000	3497	0	0	108	0	0	0	0	0	0	0		S-adenosyl-L-methionine-dependent methyltransferases superfamily protein
Glyma.02G052200	1447	870	734	599	892	595	773	686	490	687	615
Glyma.02G052400	1595	1077	0	0	1230	0	0	777	650	1210	287		folate transporter 1
Glyma.02G052500	150	0	0	0	150	0	0	0	0	0	0
Glyma.02G052600	783	0	778	712	718	706	782	783	783	782	721		Ribosomal protein L12 family protein
Glyma.02G052900	1874	1366	1023	1063	807	1400	1507	0	1439	1589	1629
Glyma.02G053000	2019	0	0	960	0	206	0	207	75	0	0
Glyma.02G053100	1715	0	0	0	0	0	832	48	0	0	0		basic helix-loop-helix (bHLH) DNA-binding superfamily protein
Glyma.02G053300	1167	0	1121	755	386	905	1154	0	1065	1108	0		phosducin-like protein 3 homolog
Glyma.02G053600	1812	0	0	0	68	0	0	0	0	0	0		cytochrome BC1 synthesis
Glyma.02G053700	537	0	0	0	0	0	129	0	0	0	0		cytochrome P450, family 722, subfamily A, polypeptide 1
Glyma.02G053800	3381	0	0	0	0	104	0	1390	1610	0	0
Glyma.02G054500	3592	0	0	0	0	0	390	0	0	0	308		RNA binding;GTP binding
Glyma.02G054700	886	0	51	43	741	43	0	0	0	216	734
Glyma.02G054800	2570	1113	1229	1241	1313	1175	0	1267	1696	0	0		Aldolase-type TIM barrel family protein
Glyma.02G055000	1189	131	0	306	0	0	0	0	0	0	0
Glyma.02G055100	4881	0	0	0	0	0	0	0	99	0	0		Chaperone DnaJ-domain superfamily protein
Glyma.02G055200	801	0	0	129	0	0	138	0	135	132	0		alpha/beta-Hydrolases superfamily protein
Glyma.02G055300	1844	907	1728	1589	1512	261	1693	1726	1752	1774	1809		tubby like protein 2
Glyma.02G055400	1307	886	947	932	945	0	0	936	921	0	824		anaphase promoting complex 10
Glyma.02G055900	1989	0	0	0	0	0	0	0	0	152	0		RAD-like 6
Glyma.02G056200	2252	1866	1914	1861	1820	1833	2100	1861	2055	1883	1877		Major facilitator superfamily protein
Glyma.02G056400	1210	683	674	739	619	736	704	739	1152	848	728		alpha/beta-Hydrolases superfamily protein
Glyma.02G056600	1586	0	94	0	0	0	0	0	0	0	0		GATA type zinc finger transcription factor family protein
Glyma.02G056700	949	0	0	356	0	0	474	0	0	0	0		Maf-like protein
Glyma.02G056800	2449	689	1729	1713	1951	1164	1995	1964	1978	1969	1488		FAD/NAD(P)-binding oxidoreductase family protein
Glyma.02G056900	1451	0	35	0	0	0	0	132	0	0	0		Clathrin adaptor complex small chain family protein
Glyma.02G057000	1103	922	1103	0	1102	1098	919	1098	962	0	964		Putative methyltransferase family protein
Glyma.02G057100	372	0	0	0	97	0	0	150	0	0	0		TATA binding protein 2
Glyma.02G057200	1420	0	0	1211	0	0	1252	0	0	0	0		Sec14p-like phosphatidylinositol transfer family protein
Glyma.02G057400	2659	2226	2240	2180	2266	2227	2380	2182	2256	2226	2227		succinate dehydrogenase 1-1
Glyma.02G057600	588	183	0	0	583	0	584	404	546	0	0		U1 small nuclear ribonucleoprotein-70K
Glyma.02G057800	2202	2087	1794	2081	1496	2095	1236	2112	2133	1812	2124		Leucine-rich repeat (LRR) family protein
Glyma.02G057900	1235	708	1061	1154	926	817	1188	1097	1160	1146	1109		Protein of unknown function (DUF1195)
Glyma.02G058000	1915	0	0	0	0	0	114	0	186	0	0		Major facilitator superfamily protein
Glyma.02G058200	1018	788	834	757	759	792	808	792	817	791	799		Eukaryotic protein of unknown function (DUF842)
Glyma.02G058400	2841	1808	2115	2282	2272	691	1835	1921	2245	2450	2158		C2H2-like zinc finger protein
Glyma.02G058500	1578	634	0	0	651	0	0	0	0	0	0		C2H2-like zinc finger protein
Glyma.02G058600	1698	664	610	616	1397	1451	1307	1464	1420	1166	1410		Protein phosphatase 2C family protein
Glyma.02G058700	2109	0	0	0	0	0	0	0	1761	0	0		GRAS family transcription factor
Glyma.02G058800	4010	1541	1669	1118	1988	1815	1449	1783	2302	1502	1566		G-box binding factor 1
Glyma.02G059000	1645	0	476	0	263	997	1308	0	1271	0	1170		geranylgeranyl pyrophosphate synthase 1
Glyma.02G059200	2406	560	1062	564	560	1205	1066	656	1385	564	571		Protein of unknown function (DUF607)
Glyma.02G059300	1862	0	1080	0	0	0	1083	977	1163	1113	1130		GNS1/SUR4 membrane protein family
Glyma.02G059400	1322	0	0	922	0	0	1104	0	0	0	0		galacturonosyltransferase-like 2
Glyma.02G059500	1718	0	1365	0	0	1497	770	1449	373	0	1523		PQ-loop repeat family protein / transmembrane family protein
Glyma.02G059800	1347	923	1347	681	1345	1347	1347	1347	1347	1347	842		vacuolar ATP synthase subunit H family protein
Glyma.02G059900	2908	71	44	162	70	0	68	128	853	0	1260		LIM domain-containing protein
Glyma.02G060100	615	0	111	0	0	44	84	0	0	0	0		BEL1-like homeodomain 4
Glyma.02G060200	1500	1099	1103	0	0	0	0	0	0	0	0
Glyma.02G060500	7918	545	0	0	1069	1663	0	0	625	0	1963		nucleic acid binding;sequence-specific DNA binding transcription factors;zinc ion binding
Glyma.02G060600	1060	0	0	0	0	0	0	0	0	0	530		structural maintenance of chromosomes 2
Glyma.02G061000	855	670	0	647	707	633	687	683	703	582	687		Uncharacterised protein family (UPF0497)
Glyma.02G061200	2069	0	0	0	367	403	448	409	154	78	0
Glyma.02G061400	2925	0	0	566	0	0	2316	0	0	0	0		Phototropic-responsive NPH3 family protein
Glyma.02G061600	1158	0	0	0	0	270	0	0	0	584	0		Thioredoxin superfamily protein
Glyma.02G061700	2962	0	727	2504	0	0	0	0	627	0	2643		Protein kinase superfamily protein
Glyma.02G061800	237	237	237	237	237	204	236	237	237	237	237	none
Glyma.02G061900	570	0	0	0	0	0	0	0	0	0	66		Protein of unknown function (DUF1162)
Glyma.02G062200	4050	0	778	543	1005	1001	1753	549	431	931	0		Pyridoxal phosphate (PLP)-dependent transferases superfamily protein
Glyma.02G062400	2682	1441	449	746	1431	1229	104	1504	1565	1307	2654		Prolyl oligopeptidase family protein
Glyma.02G062500	4668	543	0	0	0	0	0	0	50	102	1753		Pyridoxal phosphate (PLP)-dependent transferases superfamily protein
Glyma.02G062700	705	0	560	702	0	701	705	705	705	0	0		OBF binding protein 1
Glyma.02G062800	3125	285	1045	758	1099	2366	2397	857	2779	790	1885
Glyma.02G062900	2532	0	0	0	0	0	0	0	766	0	0		methyl esterase 1
Glyma.02G063500	1007	0	0	0	0	0	921	0	929	0	0		methyl esterase 1
Glyma.02G063700	1174	180	215	0	907	995	0	0	866	0	0		tetraspanin6
Glyma.02G063800	1200	0	0	0	125	0	0	0	0	0	0		Seven transmembrane MLO family protein
Glyma.02G064500	1816	0	869	0	1233	0	1358	1049	1248	1079	1208		rhomboid protein-related
Glyma.02G064800	1997	0	0	1046	984	0	0	0	0	0	0		DHHC-type zinc finger family protein
Glyma.02G064900	856	812	856	840	844	817	834	843	850	813	856	A'	signal recognition particle 19 kDa protein, putative / SRP19, putative
Glyma.02G065000	1603	0	0	0	0	0	581	117	0	360	1133
Glyma.02G065100	2700	0	0	0	0	316	0	0	211	0	0		exocyst subunit exo70 family protein C2
Glyma.02G065200	861	741	762	747	746	741	773	747	794	742	739	A'
Glyma.02G065300	2808	2056	1481	582	0	514	188	0	2569	0	2184		auxin signaling F-box 3
Glyma.02G065400	2306	1278	0	1031	2008	870	1726	0	1706	0	2179		long chain base2
Glyma.02G065500	1576	63	102	1262	275	0	92	76	1527	39	165		vacuolar ATP synthase subunit C (VATC) / V-ATPase C subunit / vacuolar proton pump C subunit (DET3)
Glyma.02G065600	2036	0	0	0	370	0	0	0	0	0	0		DNA polymerase lambda (POLL)
Glyma.02G066000	1822	1721	1820	1316	0	847	1748	1323	1821	1806	1812		Phosphoglycerate mutase family protein
Glyma.02G066100	2222	216	2205	2215	2207	1160	1085	0	2221	0	918		aspartate kinase 1
Glyma.02G066200	1428	0	0	0	534	1315	1320	1233	1247	1247	1235		Integrase-type DNA-binding superfamily protein
Glyma.02G066400	1740	1201	1241	1272	1241	1241	1205	1213	1233	1216	1249		Ubiquinol-cytochrome C reductase iron-sulfur subunit
Glyma.02G066500	1489	1268	1308	1298	1282	1303	1313	1317	1301	1281	1296		Ubiquinol-cytochrome C reductase iron-sulfur subunit
[truncated: 32,829 more rows]

## Sheet: Data S2
Transcript ID	Gene Annotation	structural constituent of ribosome GO:0003735	structural molecule activity GO:0005198	translation GO:0006412	cellular macromolecule biosynthetic process GO:0034645	macromolecule biosynthetic process GO:0009059	peptide biosynthetic process GO:0043043	peptide metabolic process GO:0006518	cellular amide metabolic process GO:0043603	amide biosynthetic process GO:0043604	cellular nitrogen compound biosynthetic process GO:0044271	gene expression GO:0010467	cytosolic ribosome GO:0022626	ribosome GO:0005840	intracellular ribonucleoprotein complex GO:0030529	ribonucleoprotein complex GO:1990904	intracellular non-membrane-bounded organelle GO:0043232	non-membrane-bounded organelle GO:0043228	cytosolic part GO:0044445	cytosol GO:0005829	ribosomal subunit GO:0044391
Glyma.03G260900	60S acidic ribosomal protein family
Glyma.12G182800	60S acidic ribosomal protein family
Glyma.04G229000	60S acidic ribosomal protein family
Glyma.09G214400	breast basic conserved 1
Glyma.16G074600	breast basic conserved 1
Glyma.03G205800	Nucleic acid-binding, OB-fold-like protein
Glyma.10G018200	Ribosomal L22e protein family
Glyma.15G158400	Ribosomal L27e protein family
Glyma.08G196500	Ribosomal L28e protein family
Glyma.07G241700	Ribosomal L29e protein family
Glyma.10G039900	Ribosomal protein L14p/L23e family protein
Glyma.03G234600	ribosomal protein L18
Glyma.01G004300	Ribosomal protein L31e family protein
Glyma.13G051200	Ribosomal protein L32e
Glyma.15G195500	Ribosomal protein L32e
Glyma.18G119100	Ribosomal protein L34e superfamily protein
Glyma.04G226900	Ribosomal protein L6 family
Glyma.04G226500	Ribosomal protein L6 family
Glyma.13G369700	Ribosomal protein L7Ae/L30e/S12e/Gadd45 family protein
Glyma.17G105900	ribosomal protein S11-beta
Glyma.03G178000	Ribosomal protein S12/S23 family protein
Glyma.15G147700	Ribosomal protein S21e
Glyma.09G045000	Ribosomal protein S21e
Glyma.10G160300	Ribosomal protein S24e family protein
Glyma.20G149400	Ribosomal protein S3Ae
Glyma.10G245200	Ribosomal protein S3Ae
Glyma.08G346500	Ribosomal protein S8e family protein
Glyma.15G068500	Translation protein SH3-like family protein
Glyma.08G103700	Ribosomal protein L22p/L17e family protein
Glyma.03G197600	ubiquitin extension protein 1
Glyma.13G345600	Ribosomal L38e protein family
Glyma.08G017500	RNA binding Plectin/S10 domain-containing protein
Glyma.17G045500	eukaryotic translation initiation factor 3K
Glyma.13G073200	Translation elongation factor EF1B/ribosomal protein S6
Glyma.06G269500	Translation initiation factor SUI1 family protein
Glyma.06G269600	Translation initiation factor SUI1 family protein
Glyma.12G135100	Translation initiation factor SUI1 family protein
Glyma.03G088500	RNA polymerase II, Rpb4, core protein
Glyma.02G035900	RNA polymerases N / 8 kDa subunit
Glyma.20G155900	RNA polymerase Rpb6
Glyma.07G084000	Eukaryotic rpb5 RNA polymerase subunit family protein
Glyma.08G239500	basic helix-loop-helix (bHLH) DNA-binding superfamily protein
Glyma.08G104900	Ribosome associated membrane protein RAMP4
Glyma.06G310200	Peptidase S24/S26A/S26B/S26C family protein
Glyma.04G142300	Acyl-CoA N-acyltransferases (NAT) superfamily protein
Glyma.02G229800	Ribosomal protein L7Ae/L30e/S12e/Gadd45 family protein
Glyma.20G084000	small nuclear ribonucleoprotein F
Glyma.03G152100	Small nuclear ribonucleoprotein family protein
Glyma.10G193900	oleosin 1
Glyma.02G155400	no annotation
Glyma.18G244300	mitochondrial acyl carrier protein 2
Glyma.10G158500	acyl carrier protein 1
Glyma.13G201300	Dehydrin family protein
Glyma.12G235800	Dehydrin family protein
